# Supplementary material for: A donor-supported silavinylidene and silylium ylides: boroles as a flexible platform for versatile Si(ii) chemistry
Source: Chem Sci. 2023 Mar 31;14(19):5148–59. doi: 10.1039/d3sc00808h (PMC10189903; doi:10.1039/d3sc00808h)
Supplement: SC-014-D3SC00808H-s002 [file SC-014-D3SC00808H-s002.cif]

# Electronic Supplementary Material (ESI) for Chemical Science.
# This journal is © The Royal Society of Chemistry 2023

####################################################################### 
# 
# This file contains crystal structure data downloaded from the 
# Cambridge Structural Database (CSD) hosted by the Cambridge 
# Crystallographic Data Centre (CCDC).
# 
# Full information about CCDC data access policies and citation 
# guidelines are available at http://www.ccdc.cam.ac.uk/access/V1 
# 
# Audit and citation data items may have been added by the CCDC. 
# Please retain this information to preserve the provenance of 
# this file and to allow appropriate attribution of the data. 
# 
#######################################################################

data_pbca_final_a
_database_code_depnum_ccdc_archive 'CCDC 2233795'
loop_
_audit_author_name
_audit_author_address
'Christian Sindlinger'
;Universitaet Stuttgart
Germany
;
_audit_update_record             
;
2023-01-01 deposited with the CCDC.	2023-03-31 downloaded from the CCDC.
;
_audit_creation_method           
;FinalCif V113 by Daniel Kratzert, Freiburg 2022,
https://dkratzert.de/finalcif.html
;
_shelx_SHELXL_version_number     2018/3
_chemical_name_systematic        ?
_chemical_name_common            ?
_chemical_formula_sum            'C27 H39 B Si2'
_chemical_formula_moiety         ?
_chemical_formula_weight         430.57
_chemical_melting_point          ?
_space_group_crystal_system      orthorhombic
_space_group_IT_number           61
_space_group_name_H-M_alt        'P b c a'
_space_group_name_Hall           '-P 2ac 2ab'
_shelx_space_group_comment       
;
The symmetry employed for this shelxl refinement is uniquely defined
by the following loop, which should always be used as a source of
symmetry information in preference to the above space-group names.
They are only intended as comments.
;

loop_
_space_group_symop_operation_xyz
'x, y, z'
'-x+1/2, -y, z+1/2'
'-x, y+1/2, -z+1/2'
'x+1/2, -y+1/2, -z'
'-x, -y, -z'
'x-1/2, y, -z-1/2'
'x, -y-1/2, z-1/2'
'-x-1/2, y-1/2, z'

_cell_length_a                   20.340(5)
_cell_length_b                   11.791(3)
_cell_length_c                   22.744(6)
_cell_angle_alpha                90
_cell_angle_beta                 90
_cell_angle_gamma                90
_cell_volume                     5455(2)
_cell_formula_units_Z            8
_cell_measurement_temperature    100(2)
_cell_measurement_reflns_used    9709
_cell_measurement_theta_min      2.64
_cell_measurement_theta_max      29.01
_exptl_crystal_description       block
_exptl_crystal_colour            orange
_exptl_crystal_recrystallization_method ?
_exptl_crystal_density_meas      ?
_exptl_crystal_density_method    ?
_exptl_crystal_density_diffrn    1.049
_exptl_crystal_F_000             1872
_exptl_crystal_size_max          0.667
_exptl_crystal_size_mid          0.306
_exptl_crystal_size_min          0.196
_exptl_absorpt_coefficient_mu    0.141
_exptl_absorpt_correction_type   multi-scan
_exptl_absorpt_correction_T_min  0.6945
_exptl_absorpt_correction_T_max  0.7458
_exptl_absorpt_process_details   ?
_exptl_absorpt_special_details   ?
_shelx_estimated_absorpt_T_min   0.912
_shelx_estimated_absorpt_T_max   0.973
_exptl_transmission_factor_min   ?
_exptl_transmission_factor_max   ?
_exptl_special_details           ?
_diffrn_ambient_temperature      100(2)
_diffrn_ambient_environment      N~2~
_diffrn_radiation_type           MoK\a
_diffrn_radiation_wavelength     0.71073
_diffrn_radiation_monochromator  ?
_diffrn_measurement_ambient_temperature_device_make 'Oxford Cryostream 600'
_diffrn_radiation_probe          x-ray
_diffrn_source                   'microfocus sealed X-ray tube'
_diffrn_source_type              ?
_diffrn_source_voltage           ?
_diffrn_source_current           ?
_diffrn_detector                 CCD
_diffrn_detector_type            'Bruker APEX II'
_diffrn_detector_area_resol_mean ?
_diffrn_measurement_device       ?
_diffrn_measurement_device_type  'Bruker APEX2'
_diffrn_measurement_method       '\w and \f scans'
_diffrn_measurement_specimen_support 'MiTeGen micromount'
_diffrn_reflns_number            152308
_diffrn_reflns_av_unetI/netI     0.0173
_diffrn_reflns_av_R_equivalents  0.0517
_diffrn_reflns_theta_min         1.791
_diffrn_reflns_theta_max         29.264
_diffrn_reflns_theta_full        25.242
_diffrn_reflns_limit_h_min       -27
_diffrn_reflns_limit_h_max       27
_diffrn_reflns_limit_k_min       -16
_diffrn_reflns_limit_k_max       16
_diffrn_reflns_limit_l_min       -31
_diffrn_reflns_limit_l_max       31
_diffrn_measured_fraction_theta_max 0.998
_diffrn_measured_fraction_theta_full 1.000
_diffrn_reflns_Laue_measured_fraction_max 0.998
_diffrn_reflns_Laue_measured_fraction_full 1.000
_diffrn_reflns_point_group_measured_fraction_max 0.998
_diffrn_reflns_point_group_measured_fraction_full 1.000
_reflns_number_total             7412
_reflns_number_gt                6302
_reflns_threshold_expression     'I > 2\s(I)'
_reflns_Friedel_coverage         0.000
_reflns_Friedel_fraction_max     .
_reflns_Friedel_fraction_full    .
_reflns_special_details          
;
 Reflections were merged by SHELXL according to the crystal
 class for the calculation of statistics and refinement.
 
 _reflns_Friedel_fraction is defined as the number of unique
 Friedel pairs measured divided by the number that would be
 possible theoretically, ignoring centric projections and
 systematic absences.
;
_computing_data_collection       'Bruker APEX II'
_computing_cell_refinement       'Bruker SAINT'
_computing_data_reduction        'Bruker SAINT'
_computing_structure_solution    'SHELXT 2014/5 (Sheldrick, 2014)'
_computing_structure_refinement  'SHELXL-2018/3 (Sheldrick, 2018)'
_computing_molecular_graphics    'Bruker SHELXTL'
_computing_publication_material  'Bruker SHELXTL'
_refine_special_details          ?
_refine_ls_structure_factor_coef Fsqd
_refine_ls_matrix_type           full
_refine_ls_weighting_scheme      calc
_refine_ls_weighting_details     
'w=1/[\s^2^(Fo^2^)+(0.0562P)^2^+2.2800P] where P=(Fo^2^+2Fc^2^)/3'
_atom_sites_solution_primary     direct
_atom_sites_solution_secondary   ?
_atom_sites_solution_hydrogens   geom
_refine_ls_hydrogen_treatment    constr
_refine_ls_number_reflns         7412
_refine_ls_number_parameters     282
_refine_ls_number_restraints     0
_refine_ls_R_factor_all          0.0468
_refine_ls_R_factor_gt           0.0382
_refine_ls_wR_factor_ref         0.1140
_refine_ls_wR_factor_gt          0.1064
_refine_ls_goodness_of_fit_ref   1.073
_refine_ls_restrained_S_all      1.073
_refine_ls_shift/su_max          0.002
_refine_ls_shift/su_mean         0.000
_refine_diff_density_max         0.447
_refine_diff_density_min         -0.275
_refine_diff_density_rms         0.049
_refine_ls_extinction_method     none
_refine_ls_extinction_coef       .

loop_
_atom_type_symbol
_atom_type_description
_atom_type_scat_dispersion_real
_atom_type_scat_dispersion_imag
_atom_type_scat_source
C C 0.0033 0.0016 'International Tables Vol C Tables 4.2.6.8 and 6.1.1.4'
H H 0.0000 0.0000 'International Tables Vol C Tables 4.2.6.8 and 6.1.1.4'
B B 0.0013 0.0007 'International Tables Vol C Tables 4.2.6.8 and 6.1.1.4'
Si Si 0.0817 0.0704 'International Tables Vol C Tables 4.2.6.8 and 6.1.1.4'

_geom_special_details            
;
 All esds (except the esd in the dihedral angle between two l.s. planes)
 are estimated using the full covariance matrix.  The cell esds are taken
 into account individually in the estimation of esds in distances, angles
 and torsion angles; correlations between esds in cell parameters are only
 used when they are defined by crystal symmetry.  An approximate (isotropic)
 treatment of cell esds is used for estimating esds involving l.s. planes.
;

loop_
_atom_site_label
_atom_site_type_symbol
_atom_site_fract_x
_atom_site_fract_y
_atom_site_fract_z
_atom_site_U_iso_or_equiv
_atom_site_adp_type
_atom_site_occupancy
_atom_site_site_symmetry_order
_atom_site_calc_flag
_atom_site_refinement_flags_posn
_atom_site_refinement_flags_adp
_atom_site_refinement_flags_occupancy
_atom_site_disorder_assembly
_atom_site_disorder_group
Si1 Si 0.74430(2) 0.20519(3) 0.28339(2) 0.01870(8) Uani 1 1 d . . . . .
C1 C 0.65513(7) 0.34214(13) 0.16090(5) 0.0317(3) Uani 1 1 d . . . . .
H1A H 0.633417 0.399100 0.136255 0.047 Uiso 1 1 calc R U . . .
H1B H 0.638198 0.266672 0.151072 0.047 Uiso 1 1 calc R U . . .
H1C H 0.702651 0.344324 0.153886 0.047 Uiso 1 1 calc R U . . .
B1 B 0.64101(6) 0.36811(11) 0.22693(5) 0.0180(2) Uani 1 1 d . . . . .
Si2 Si 0.52939(2) 0.54084(3) 0.20778(2) 0.01961(9) Uani 1 1 d . . . . .
C2 C 0.67597(5) 0.31074(9) 0.28217(5) 0.0159(2) Uani 1 1 d . . . . .
C3 C 0.64131(5) 0.34869(9) 0.32920(5) 0.01462(19) Uani 1 1 d . . . . .
C4 C 0.58629(5) 0.43101(9) 0.31129(5) 0.0157(2) Uani 1 1 d . . . . .
C5 C 0.58513(5) 0.44904(9) 0.25233(5) 0.0171(2) Uani 1 1 d . . . . .
C8 C 0.74222(8) 0.11601(13) 0.21537(6) 0.0359(3) Uani 1 1 d . . . . .
H8A H 0.752756 0.163116 0.181146 0.054 Uiso 1 1 calc R U . . .
H8B H 0.698231 0.083406 0.210568 0.054 Uiso 1 1 calc R U . . .
H8C H 0.774591 0.054799 0.218784 0.054 Uiso 1 1 calc R U . . .
C7 C 0.82430(7) 0.28110(13) 0.28795(8) 0.0391(4) Uani 1 1 d . . . . .
H7A H 0.860218 0.225748 0.289150 0.059 Uiso 1 1 calc R U . . .
H7B H 0.825309 0.327525 0.323681 0.059 Uiso 1 1 calc R U . . .
H7C H 0.829524 0.330011 0.253430 0.059 Uiso 1 1 calc R U . . .
C6 C 0.73898(8) 0.10091(12) 0.34517(6) 0.0353(3) Uani 1 1 d . . . . .
H6A H 0.695274 0.065937 0.345415 0.053 Uiso 1 1 calc R U . . .
H6B H 0.746401 0.140113 0.382585 0.053 Uiso 1 1 calc R U . . .
H6C H 0.772477 0.042046 0.339894 0.053 Uiso 1 1 calc R U . . .
C9 C 0.57961(7) 0.62619(12) 0.15441(6) 0.0293(3) Uani 1 1 d . . . . .
H9A H 0.605402 0.574913 0.129549 0.044 Uiso 1 1 calc R U . . .
H9B H 0.609339 0.676408 0.176134 0.044 Uiso 1 1 calc R U . . .
H9C H 0.550287 0.671774 0.129698 0.044 Uiso 1 1 calc R U . . .
C10 C 0.47332(7) 0.44632(12) 0.16468(7) 0.0342(3) Uani 1 1 d . . . . .
H10A H 0.445926 0.492505 0.138534 0.051 Uiso 1 1 calc R U . . .
H10B H 0.445119 0.403672 0.191729 0.051 Uiso 1 1 calc R U . . .
H10C H 0.499546 0.393312 0.141202 0.051 Uiso 1 1 calc R U . . .
C11 C 0.47995(8) 0.64373(12) 0.25189(7) 0.0346(3) Uani 1 1 d . . . . .
H11A H 0.460936 0.700988 0.225693 0.052 Uiso 1 1 calc R U . . .
H11B H 0.508400 0.680898 0.280836 0.052 Uiso 1 1 calc R U . . .
H11C H 0.444574 0.603269 0.272282 0.052 Uiso 1 1 calc R U . . .
C12 C 0.65044(5) 0.31152(9) 0.39129(5) 0.0157(2) Uani 1 1 d . . . . .
C13 C 0.70335(6) 0.34995(10) 0.42489(5) 0.0198(2) Uani 1 1 d . . . . .
H13 H 0.731622 0.406738 0.409441 0.024 Uiso 1 1 calc R U . . .
C14 C 0.71533(6) 0.30596(11) 0.48107(5) 0.0231(2) Uani 1 1 d . . . . .
C15 C 0.77250(7) 0.34993(14) 0.51715(6) 0.0359(3) Uani 1 1 d . . . . .
H15A H 0.813797 0.334022 0.496547 0.054 Uiso 1 1 calc R U . . .
H15B H 0.772850 0.312260 0.555562 0.054 Uiso 1 1 calc R U . . .
H15C H 0.767844 0.431964 0.522699 0.054 Uiso 1 1 calc R U . . .
C16 C 0.67457(6) 0.22079(11) 0.50221(5) 0.0246(3) Uani 1 1 d . . . . .
H16 H 0.683545 0.188228 0.539568 0.030 Uiso 1 1 calc R U . . .
C17 C 0.62082(6) 0.18186(10) 0.47002(5) 0.0229(2) Uani 1 1 d . . . . .
C18 C 0.57767(7) 0.08779(13) 0.49353(7) 0.0358(3) Uani 1 1 d . . . . .
H18A H 0.536934 0.084294 0.470587 0.054 Uiso 1 1 calc R U . . .
H18B H 0.567134 0.102810 0.534849 0.054 Uiso 1 1 calc R U . . .
H18C H 0.600965 0.015286 0.490386 0.054 Uiso 1 1 calc R U . . .
C19 C 0.60847(5) 0.22966(10) 0.41506(5) 0.0192(2) Uani 1 1 d . . . . .
H19 H 0.570916 0.206190 0.393417 0.023 Uiso 1 1 calc R U . . .
C20 C 0.54177(6) 0.47943(10) 0.35651(5) 0.0198(2) Uani 1 1 d . . . . .
C21 C 0.56553(7) 0.55921(11) 0.39666(5) 0.0253(3) Uani 1 1 d . . . . .
H21 H 0.610700 0.579620 0.395881 0.030 Uiso 1 1 calc R U . . .
C22 C 0.52385(8) 0.60931(12) 0.43786(6) 0.0348(3) Uani 1 1 d . . . . .
C23 C 0.54982(11) 0.69913(15) 0.47904(7) 0.0522(5) Uani 1 1 d . . . . .
H23A H 0.596044 0.683437 0.488065 0.078 Uiso 1 1 calc R U . . .
H23B H 0.524116 0.698551 0.515482 0.078 Uiso 1 1 calc R U . . .
H23C H 0.546159 0.773711 0.460307 0.078 Uiso 1 1 calc R U . . .
C24 C 0.45848(8) 0.57492(14) 0.43974(7) 0.0407(4) Uani 1 1 d . . . . .
H24 H 0.429920 0.607859 0.468040 0.049 Uiso 1 1 calc R U . . .
C25 C 0.43387(7) 0.49398(14) 0.40149(7) 0.0370(3) Uani 1 1 d . . . . .
C26 C 0.36266(8) 0.45622(19) 0.40463(9) 0.0584(6) Uani 1 1 d . . . . .
H26A H 0.335663 0.505632 0.379779 0.088 Uiso 1 1 calc R U . . .
H26B H 0.347263 0.460846 0.445387 0.088 Uiso 1 1 calc R U . . .
H26C H 0.359053 0.377779 0.390747 0.088 Uiso 1 1 calc R U . . .
C27 C 0.47596(6) 0.44663(11) 0.35917(6) 0.0270(3) Uani 1 1 d . . . . .
H27 H 0.459533 0.391986 0.332224 0.032 Uiso 1 1 calc R U . . .

loop_
_atom_site_aniso_label
_atom_site_aniso_U_11
_atom_site_aniso_U_22
_atom_site_aniso_U_33
_atom_site_aniso_U_23
_atom_site_aniso_U_13
_atom_site_aniso_U_12
Si1 0.01778(15) 0.01840(16) 0.01993(16) -0.00105(11) 0.00037(11) 0.00464(11)
C1 0.0406(7) 0.0387(7) 0.0157(5) -0.0025(5) -0.0012(5) 0.0160(6)
B1 0.0196(5) 0.0189(5) 0.0154(5) -0.0002(4) -0.0011(4) 0.0011(4)
Si2 0.01841(16) 0.01998(16) 0.02043(16) 0.00440(11) -0.00329(11) 0.00227(11)
C2 0.0167(5) 0.0152(5) 0.0158(5) 0.0003(4) -0.0012(4) 0.0006(4)
C3 0.0150(4) 0.0128(4) 0.0161(5) 0.0008(4) -0.0013(4) -0.0002(4)
C4 0.0153(5) 0.0140(4) 0.0177(5) 0.0001(4) -0.0001(4) 0.0008(4)
C5 0.0177(5) 0.0164(5) 0.0171(5) 0.0005(4) -0.0020(4) 0.0013(4)
C8 0.0408(8) 0.0334(7) 0.0333(7) -0.0130(6) -0.0027(6) 0.0149(6)
C7 0.0203(6) 0.0346(7) 0.0623(10) -0.0066(7) 0.0011(6) 0.0020(5)
C6 0.0444(8) 0.0282(7) 0.0333(7) 0.0073(6) 0.0076(6) 0.0176(6)
C9 0.0265(6) 0.0300(6) 0.0315(7) 0.0114(5) -0.0039(5) -0.0018(5)
C10 0.0318(7) 0.0328(7) 0.0379(8) 0.0091(6) -0.0153(6) -0.0083(5)
C11 0.0383(7) 0.0326(7) 0.0331(7) 0.0075(6) 0.0003(6) 0.0187(6)
C12 0.0171(5) 0.0155(5) 0.0146(5) 0.0006(4) 0.0014(4) 0.0035(4)
C13 0.0207(5) 0.0204(5) 0.0182(5) 0.0016(4) -0.0010(4) -0.0008(4)
C14 0.0234(6) 0.0293(6) 0.0167(5) -0.0003(4) -0.0027(4) 0.0039(5)
C15 0.0337(7) 0.0486(9) 0.0255(7) 0.0003(6) -0.0121(5) -0.0025(6)
C16 0.0286(6) 0.0309(6) 0.0144(5) 0.0052(5) 0.0031(4) 0.0075(5)
C17 0.0250(6) 0.0240(5) 0.0197(5) 0.0056(4) 0.0073(4) 0.0014(4)
C18 0.0353(7) 0.0389(8) 0.0331(7) 0.0160(6) 0.0083(6) -0.0053(6)
C19 0.0180(5) 0.0216(5) 0.0179(5) 0.0012(4) 0.0020(4) 0.0003(4)
C20 0.0217(5) 0.0190(5) 0.0186(5) 0.0045(4) 0.0037(4) 0.0068(4)
C21 0.0316(6) 0.0250(6) 0.0192(5) -0.0001(4) 0.0023(5) 0.0079(5)
C22 0.0523(9) 0.0318(7) 0.0203(6) 0.0007(5) 0.0061(6) 0.0194(6)
C23 0.0850(14) 0.0433(9) 0.0282(8) -0.0129(7) 0.0013(8) 0.0238(9)
C24 0.0484(9) 0.0446(8) 0.0290(7) 0.0094(6) 0.0189(6) 0.0270(7)
C25 0.0271(7) 0.0447(8) 0.0392(8) 0.0179(7) 0.0142(6) 0.0159(6)
C26 0.0268(8) 0.0824(14) 0.0659(12) 0.0303(11) 0.0208(8) 0.0170(8)
C27 0.0221(6) 0.0276(6) 0.0312(7) 0.0086(5) 0.0057(5) 0.0061(5)

loop_
_geom_bond_atom_site_label_1
_geom_bond_atom_site_label_2
_geom_bond_distance
_geom_bond_site_symmetry_2
_geom_bond_publ_flag
Si1 C7 1.8600(15) . ?
Si1 C2 1.8657(12) . ?
Si1 C6 1.8703(14) . ?
Si1 C8 1.8710(14) . ?
C1 B1 1.5592(17) . ?
C1 H1A 0.9800 . ?
C1 H1B 0.9800 . ?
C1 H1C 0.9800 . ?
B1 C5 1.5926(17) . ?
B1 C2 1.5942(16) . ?
Si2 C5 1.8665(11) . ?
Si2 C11 1.8680(14) . ?
Si2 C10 1.8718(14) . ?
Si2 C9 1.8788(14) . ?
C2 C3 1.3571(15) . ?
C3 C12 1.4902(15) . ?
C3 C4 1.5363(15) . ?
C4 C5 1.3580(16) . ?
C4 C20 1.4844(15) . ?
C8 H8A 0.9800 . ?
C8 H8B 0.9800 . ?
C8 H8C 0.9800 . ?
C7 H7A 0.9800 . ?
C7 H7B 0.9800 . ?
C7 H7C 0.9800 . ?
C6 H6A 0.9800 . ?
C6 H6B 0.9800 . ?
C6 H6C 0.9800 . ?
C9 H9A 0.9800 . ?
C9 H9B 0.9800 . ?
C9 H9C 0.9800 . ?
C10 H10A 0.9800 . ?
C10 H10B 0.9800 . ?
C10 H10C 0.9800 . ?
C11 H11A 0.9800 . ?
C11 H11B 0.9800 . ?
C11 H11C 0.9800 . ?
C12 C13 1.3956(15) . ?
C12 C19 1.3974(15) . ?
C13 C14 1.4004(16) . ?
C13 H13 0.9500 . ?
C14 C16 1.3881(18) . ?
C14 C15 1.5148(18) . ?
C15 H15A 0.9800 . ?
C15 H15B 0.9800 . ?
C15 H15C 0.9800 . ?
C16 C17 1.3935(18) . ?
C16 H16 0.9500 . ?
C17 C19 1.3940(16) . ?
C17 C18 1.5122(18) . ?
C18 H18A 0.9800 . ?
C18 H18B 0.9800 . ?
C18 H18C 0.9800 . ?
C19 H19 0.9500 . ?
C20 C27 1.3947(17) . ?
C20 C21 1.3972(18) . ?
C21 C22 1.3949(17) . ?
C21 H21 0.9500 . ?
C22 C24 1.391(2) . ?
C22 C23 1.509(2) . ?
C23 H23A 0.9800 . ?
C23 H23B 0.9800 . ?
C23 H23C 0.9800 . ?
C24 C25 1.385(3) . ?
C24 H24 0.9500 . ?
C25 C27 1.4038(19) . ?
C25 C26 1.517(2) . ?
C26 H26A 0.9800 . ?
C26 H26B 0.9800 . ?
C26 H26C 0.9800 . ?
C27 H27 0.9500 . ?

loop_
_geom_angle_atom_site_label_1
_geom_angle_atom_site_label_2
_geom_angle_atom_site_label_3
_geom_angle
_geom_angle_site_symmetry_1
_geom_angle_site_symmetry_3
_geom_angle_publ_flag
C7 Si1 C2 109.36(6) . . ?
C7 Si1 C6 108.97(8) . . ?
C2 Si1 C6 113.99(6) . . ?
C7 Si1 C8 109.65(8) . . ?
C2 Si1 C8 110.22(6) . . ?
C6 Si1 C8 104.50(7) . . ?
B1 C1 H1A 109.5 . . ?
B1 C1 H1B 109.5 . . ?
H1A C1 H1B 109.5 . . ?
B1 C1 H1C 109.5 . . ?
H1A C1 H1C 109.5 . . ?
H1B C1 H1C 109.5 . . ?
C1 B1 C5 126.76(10) . . ?
C1 B1 C2 126.40(10) . . ?
C5 B1 C2 106.66(9) . . ?
C5 Si2 C11 114.34(6) . . ?
C5 Si2 C10 108.01(6) . . ?
C11 Si2 C10 109.87(8) . . ?
C5 Si2 C9 109.34(6) . . ?
C11 Si2 C9 106.97(7) . . ?
C10 Si2 C9 108.17(7) . . ?
C3 C2 B1 104.45(9) . . ?
C3 C2 Si1 126.53(8) . . ?
B1 C2 Si1 128.83(8) . . ?
C2 C3 C12 125.82(10) . . ?
C2 C3 C4 112.20(9) . . ?
C12 C3 C4 121.85(9) . . ?
C5 C4 C20 127.83(10) . . ?
C5 C4 C3 111.92(9) . . ?
C20 C4 C3 120.25(9) . . ?
C4 C5 B1 104.60(9) . . ?
C4 C5 Si2 129.60(9) . . ?
B1 C5 Si2 125.74(8) . . ?
Si1 C8 H8A 109.5 . . ?
Si1 C8 H8B 109.5 . . ?
H8A C8 H8B 109.5 . . ?
Si1 C8 H8C 109.5 . . ?
H8A C8 H8C 109.5 . . ?
H8B C8 H8C 109.5 . . ?
Si1 C7 H7A 109.5 . . ?
Si1 C7 H7B 109.5 . . ?
H7A C7 H7B 109.5 . . ?
Si1 C7 H7C 109.5 . . ?
H7A C7 H7C 109.5 . . ?
H7B C7 H7C 109.5 . . ?
Si1 C6 H6A 109.5 . . ?
Si1 C6 H6B 109.5 . . ?
H6A C6 H6B 109.5 . . ?
Si1 C6 H6C 109.5 . . ?
H6A C6 H6C 109.5 . . ?
H6B C6 H6C 109.5 . . ?
Si2 C9 H9A 109.5 . . ?
Si2 C9 H9B 109.5 . . ?
H9A C9 H9B 109.5 . . ?
Si2 C9 H9C 109.5 . . ?
H9A C9 H9C 109.5 . . ?
H9B C9 H9C 109.5 . . ?
Si2 C10 H10A 109.5 . . ?
Si2 C10 H10B 109.5 . . ?
H10A C10 H10B 109.5 . . ?
Si2 C10 H10C 109.5 . . ?
H10A C10 H10C 109.5 . . ?
H10B C10 H10C 109.5 . . ?
Si2 C11 H11A 109.5 . . ?
Si2 C11 H11B 109.5 . . ?
H11A C11 H11B 109.5 . . ?
Si2 C11 H11C 109.5 . . ?
H11A C11 H11C 109.5 . . ?
H11B C11 H11C 109.5 . . ?
C13 C12 C19 118.91(10) . . ?
C13 C12 C3 121.30(10) . . ?
C19 C12 C3 119.59(10) . . ?
C12 C13 C14 120.90(11) . . ?
C12 C13 H13 119.5 . . ?
C14 C13 H13 119.5 . . ?
C16 C14 C13 118.69(11) . . ?
C16 C14 C15 121.22(11) . . ?
C13 C14 C15 120.08(12) . . ?
C14 C15 H15A 109.5 . . ?
C14 C15 H15B 109.5 . . ?
H15A C15 H15B 109.5 . . ?
C14 C15 H15C 109.5 . . ?
H15A C15 H15C 109.5 . . ?
H15B C15 H15C 109.5 . . ?
C14 C16 C17 121.66(11) . . ?
C14 C16 H16 119.2 . . ?
C17 C16 H16 119.2 . . ?
C16 C17 C19 118.64(11) . . ?
C16 C17 C18 120.75(11) . . ?
C19 C17 C18 120.59(12) . . ?
C17 C18 H18A 109.5 . . ?
C17 C18 H18B 109.5 . . ?
H18A C18 H18B 109.5 . . ?
C17 C18 H18C 109.5 . . ?
H18A C18 H18C 109.5 . . ?
H18B C18 H18C 109.5 . . ?
C17 C19 C12 121.08(11) . . ?
C17 C19 H19 119.5 . . ?
C12 C19 H19 119.5 . . ?
C27 C20 C21 119.35(11) . . ?
C27 C20 C4 120.60(11) . . ?
C21 C20 C4 120.05(11) . . ?
C22 C21 C20 120.93(13) . . ?
C22 C21 H21 119.5 . . ?
C20 C21 H21 119.5 . . ?
C24 C22 C21 118.57(14) . . ?
C24 C22 C23 121.34(14) . . ?
C21 C22 C23 120.10(15) . . ?
C22 C23 H23A 109.5 . . ?
C22 C23 H23B 109.5 . . ?
H23A C23 H23B 109.5 . . ?
C22 C23 H23C 109.5 . . ?
H23A C23 H23C 109.5 . . ?
H23B C23 H23C 109.5 . . ?
C25 C24 C22 121.81(13) . . ?
C25 C24 H24 119.1 . . ?
C22 C24 H24 119.1 . . ?
C24 C25 C27 118.96(14) . . ?
C24 C25 C26 121.18(15) . . ?
C27 C25 C26 119.86(17) . . ?
C25 C26 H26A 109.5 . . ?
C25 C26 H26B 109.5 . . ?
H26A C26 H26B 109.5 . . ?
C25 C26 H26C 109.5 . . ?
H26A C26 H26C 109.5 . . ?
H26B C26 H26C 109.5 . . ?
C20 C27 C25 120.33(14) . . ?
C20 C27 H27 119.8 . . ?
C25 C27 H27 119.8 . . ?

_shelx_res_file                  
;
TITL pbca_final_a.res in Pbca
    pbca_final_a.res
    created by SHELXL-2018/3 at 11:36:19 on 22-Mar-2021
REM Old TITL pbca_final in Pbca
REM SHELXT solution in Pbca
REM R1 0.149,  Rweak 0.004,  Alpha 0.023,  Orientation as input
REM Formula found by SHELXT:  C28 Si2
CELL  0.71073  20.3403  11.7908  22.7435   90.000   90.000   90.000
ZERR   8.0   0.0050   0.0029   0.0056    0.000    0.000    0.000
LATT  1
SYMM 1/2-X, -Y, 1/2+Z
SYMM -X, 1/2+Y, 1/2-Z
SYMM 1/2+X, 1/2-Y, -Z
SFAC C H B SI
UNIT 216 312 8 16
TEMP -173(2)
SIZE 0.196 0.306 0.667
L.S. 20
BOND $H
ACTA
LIST 6
FMAP 2
PLAN 20
WGHT    0.056200    2.280000
FVAR       0.23244
SI1   4    0.744299    0.205194    0.283392    11.00000    0.01778    0.01840 =
         0.01993   -0.00105    0.00037    0.00464
C1    1    0.655131    0.342139    0.160904    11.00000    0.04058    0.03867 =
         0.01574   -0.00252   -0.00120    0.01602
AFIX 137
H1A   2    0.633417    0.399100    0.136255    11.00000   -1.50000
H1B   2    0.638198    0.266672    0.151072    11.00000   -1.50000
H1C   2    0.702651    0.344324    0.153886    11.00000   -1.50000
AFIX   0
B1    3    0.641013    0.368108    0.226926    11.00000    0.01959    0.01889 =
         0.01540   -0.00017   -0.00105    0.00113
SI2   4    0.529388    0.540842    0.207779    11.00000    0.01841    0.01998 =
         0.02043    0.00440   -0.00329    0.00227
C2    1    0.675973    0.310740    0.282165    11.00000    0.01672    0.01520 =
         0.01579    0.00025   -0.00116    0.00055
C3    1    0.641310    0.348694    0.329198    11.00000    0.01504    0.01276 =
         0.01606    0.00085   -0.00128   -0.00023
C4    1    0.586291    0.431008    0.311294    11.00000    0.01526    0.01402 =
         0.01771    0.00006   -0.00007    0.00075
C5    1    0.585127    0.449036    0.252330    11.00000    0.01767    0.01642 =
         0.01715    0.00050   -0.00202    0.00129
C8    1    0.742222    0.116011    0.215375    11.00000    0.04083    0.03338 =
         0.03334   -0.01303   -0.00274    0.01488
AFIX 137
H8A   2    0.752756    0.163116    0.181146    11.00000   -1.50000
H8B   2    0.698231    0.083406    0.210568    11.00000   -1.50000
H8C   2    0.774591    0.054799    0.218784    11.00000   -1.50000
AFIX   0
C7    1    0.824300    0.281097    0.287953    11.00000    0.02031    0.03465 =
         0.06225   -0.00657    0.00112    0.00197
AFIX 137
H7A   2    0.860218    0.225748    0.289150    11.00000   -1.50000
H7B   2    0.825309    0.327525    0.323681    11.00000   -1.50000
H7C   2    0.829524    0.330011    0.253430    11.00000   -1.50000
AFIX   0
C6    1    0.738980    0.100913    0.345174    11.00000    0.04445    0.02822 =
         0.03328    0.00726    0.00764    0.01760
AFIX 137
H6A   2    0.695274    0.065937    0.345415    11.00000   -1.50000
H6B   2    0.746401    0.140113    0.382585    11.00000   -1.50000
H6C   2    0.772477    0.042046    0.339894    11.00000   -1.50000
AFIX   0
C9    1    0.579611    0.626191    0.154407    11.00000    0.02654    0.02997 =
         0.03147    0.01136   -0.00386   -0.00181
AFIX 137
H9A   2    0.605402    0.574913    0.129549    11.00000   -1.50000
H9B   2    0.609339    0.676408    0.176134    11.00000   -1.50000
H9C   2    0.550287    0.671774    0.129698    11.00000   -1.50000
AFIX   0
C10   1    0.473316    0.446325    0.164677    11.00000    0.03185    0.03282 =
         0.03790    0.00914   -0.01535   -0.00835
AFIX 137
H10A  2    0.445926    0.492505    0.138534    11.00000   -1.50000
H10B  2    0.445119    0.403672    0.191729    11.00000   -1.50000
H10C  2    0.499546    0.393312    0.141202    11.00000   -1.50000
AFIX   0
C11   1    0.479949    0.643726    0.251890    11.00000    0.03830    0.03259 =
         0.03305    0.00747    0.00034    0.01874
AFIX 137
H11A  2    0.460936    0.700988    0.225693    11.00000   -1.50000
H11B  2    0.508400    0.680898    0.280836    11.00000   -1.50000
H11C  2    0.444574    0.603269    0.272282    11.00000   -1.50000
AFIX   0
C12   1    0.650438    0.311518    0.391286    11.00000    0.01711    0.01552 =
         0.01458    0.00056    0.00144    0.00352
C13   1    0.703348    0.349952    0.424890    11.00000    0.02068    0.02039 =
         0.01823    0.00160   -0.00102   -0.00084
AFIX  43
H13   2    0.731622    0.406738    0.409441    11.00000   -1.20000
AFIX   0
C14   1    0.715331    0.305956    0.481068    11.00000    0.02336    0.02931 =
         0.01674   -0.00025   -0.00272    0.00395
C15   1    0.772502    0.349932    0.517154    11.00000    0.03367    0.04860 =
         0.02546    0.00029   -0.01214   -0.00252
AFIX 137
H15A  2    0.813797    0.334022    0.496547    11.00000   -1.50000
H15B  2    0.772850    0.312260    0.555562    11.00000   -1.50000
H15C  2    0.767844    0.431964    0.522699    11.00000   -1.50000
AFIX   0
C16   1    0.674572    0.220791    0.502213    11.00000    0.02856    0.03086 =
         0.01439    0.00521    0.00312    0.00752
AFIX  43
H16   2    0.683545    0.188228    0.539568    11.00000   -1.20000
AFIX   0
C17   1    0.620824    0.181861    0.470023    11.00000    0.02498    0.02398 =
         0.01965    0.00559    0.00735    0.00145
C18   1    0.577667    0.087786    0.493530    11.00000    0.03526    0.03894 =
         0.03314    0.01597    0.00827   -0.00527
AFIX 137
H18A  2    0.536934    0.084294    0.470587    11.00000   -1.50000
H18B  2    0.567134    0.102810    0.534849    11.00000   -1.50000
H18C  2    0.600965    0.015286    0.490386    11.00000   -1.50000
AFIX   0
C19   1    0.608474    0.229655    0.415062    11.00000    0.01803    0.02161 =
         0.01787    0.00123    0.00205    0.00027
AFIX  43
H19   2    0.570916    0.206190    0.393417    11.00000   -1.20000
AFIX   0
C20   1    0.541772    0.479425    0.356507    11.00000    0.02171    0.01897 =
         0.01858    0.00447    0.00375    0.00676
C21   1    0.565527    0.559208    0.396656    11.00000    0.03164    0.02495 =
         0.01916   -0.00009    0.00225    0.00791
AFIX  43
H21   2    0.610700    0.579620    0.395881    11.00000   -1.20000
AFIX   0
C22   1    0.523853    0.609313    0.437860    11.00000    0.05228    0.03179 =
         0.02027    0.00068    0.00611    0.01942
C23   1    0.549819    0.699125    0.479038    11.00000    0.08498    0.04326 =
         0.02824   -0.01293    0.00131    0.02375
AFIX 137
H23A  2    0.596044    0.683437    0.488065    11.00000   -1.50000
H23B  2    0.524116    0.698551    0.515482    11.00000   -1.50000
H23C  2    0.546159    0.773711    0.460307    11.00000   -1.50000
AFIX   0
C24   1    0.458478    0.574924    0.439740    11.00000    0.04844    0.04459 =
         0.02901    0.00935    0.01890    0.02697
AFIX  43
H24   2    0.429920    0.607859    0.468040    11.00000   -1.20000
AFIX   0
C25   1    0.433869    0.493983    0.401487    11.00000    0.02713    0.04470 =
         0.03923    0.01794    0.01422    0.01589
C26   1    0.362660    0.456218    0.404628    11.00000    0.02679    0.08245 =
         0.06586    0.03027    0.02081    0.01697
AFIX 137
H26A  2    0.335663    0.505632    0.379779    11.00000   -1.50000
H26B  2    0.347263    0.460846    0.445387    11.00000   -1.50000
H26C  2    0.359053    0.377779    0.390747    11.00000   -1.50000
AFIX   0
C27   1    0.475960    0.446633    0.359174    11.00000    0.02208    0.02764 =
         0.03124    0.00857    0.00572    0.00606
AFIX  43
H27   2    0.459533    0.391986    0.332224    11.00000   -1.20000
AFIX   0
HKLF 4


REM  pbca_final_a.res in Pbca
REM wR2 = 0.1140, GooF = S = 1.073, Restrained GooF = 1.073 for all data
REM R1 = 0.0382 for 6302 Fo > 4sig(Fo) and 0.0468 for all 7412 data
REM 282 parameters refined using 0 restraints

END

WGHT      0.0562      2.2800

REM Highest difference peak  0.447,  deepest hole -0.275,  1-sigma level  0.049
Q1    1   0.6624  0.3360  0.2531  11.00000  0.05    0.45
Q2    1   0.6506  0.3592  0.1917  11.00000  0.05    0.40
Q3    1   0.6475  0.3287  0.3594  11.00000  0.05    0.38
Q4    1   0.6125  0.3873  0.3203  11.00000  0.05    0.38
Q5    1   0.7044  0.2612  0.2807  11.00000  0.05    0.38
Q6    1   0.6145  0.4193  0.2378  11.00000  0.05    0.37
Q7    1   0.7099  0.3246  0.4529  11.00000  0.05    0.37
Q8    1   0.7850  0.2478  0.2815  11.00000  0.05    0.37
Q9    1   0.5632  0.4561  0.3343  11.00000  0.05    0.37
Q10   1   0.5582  0.4822  0.2327  11.00000  0.05    0.37
Q11   1   0.6176  0.2012  0.4412  11.00000  0.05    0.36
Q12   1   0.5035  0.5973  0.2267  11.00000  0.05    0.35
Q13   1   0.5831  0.4398  0.2799  11.00000  0.05    0.35
Q14   1   0.4900  0.6008  0.4265  11.00000  0.05    0.35
Q15   1   0.5095  0.4610  0.3577  11.00000  0.05    0.33
Q16   1   0.6786  0.3300  0.4075  11.00000  0.05    0.33
Q17   1   0.7434  0.1593  0.3188  11.00000  0.05    0.33
Q18   1   0.5471  0.5850  0.4197  11.00000  0.05    0.33
Q19   1   0.5006  0.4882  0.1894  11.00000  0.05    0.33
Q20   1   0.6350  0.2683  0.4015  11.00000  0.05    0.32
;
_shelx_res_checksum              59464
_shelx_hkl_file                  
;
   0  -1   0    0.20    0.10
   0   1   0    0.20    0.20
   0   1   0   -0.10    0.10
   0   1   0   -0.10    0.10
   0   1   0    0.40    0.10
   0   1   0    0.10    0.20
   0   1   0    0.20    0.10
   0   1   0    0.10    0.10
   0  -1   0   -0.20    0.10
   0  -1   0    0.10    0.10
   0   2   0   -0.10    0.30
   0   2   0    0.20    0.30
   0   2   0   -0.10    0.20
   0  -2   0    0.10    0.20
   0   2   0   -0.10    0.30
   0   2   0    0.60    0.30
   0   2   0   -0.10    0.20
   0   2   0    0.90    0.40
   0  -2   0    0.40    0.30
   0  -2   0    0.20    0.30
   0   3   0    0.30    0.40
   0   3   0    1.00    0.30
   0  -3   0   -0.10    0.30
   0   3   0   -0.40    0.40
   0  -3   0    1.10    0.40
   0   3   0    0.10    0.40
   0   3   0   -0.30    0.30
   0  -3   0   -0.20    0.30
   0   3   0    0.40    0.30
   0   3   0    0.80    0.50
   0   4   0  265.77    9.20
   0  -4   0  254.87    9.70
   0  -4   0  274.27    9.50
   0   4   0  264.57    9.70
   0   4   0  267.47    9.90
   0  -4   0  275.87    9.70
   0   4   0  260.07    9.60
   0   4   0  257.67    9.90
   0   4   0  258.47    9.40
   0   4   0  268.07    9.70
   0   5   0    1.00    0.40
   0  -5   0   -0.50    0.40
   0   5   0    0.20    0.60
   0   5   0   -0.40    0.60
   0  -5   0    0.00    0.60
   0  -5   0    0.20    0.50
   0   5   0    0.80    0.50
   0  -5   0    0.30    0.50
   0   5   0    0.70    0.60
   0   5   0    0.10    0.40
   0   5   0    0.20    0.50
   0  -6   0   64.69    3.20
   0  -6   0   51.29    3.20
   0   6   0   59.99    3.00
   0   6   0   52.99    3.40
   0   6   0   53.19    3.10
   0   6   0   54.79    2.60
   0  -6   0   51.39    3.00
   0  -6   0   54.09    2.90
   0   6   0   58.49    3.40
   0   6   0   58.39    3.10
   0   7   0    1.50    0.80
   0   7   0   -0.20    0.80
   0   7   0    0.10    0.40
   0  -7   0    0.20    0.50
   0   7   0    0.50    0.70
   0   7   0   -0.80    0.50
   0  -7   0    0.30    0.60
   0  -7   0    0.60    0.70
   0   7   0    0.70    0.70
   0  -7   0    0.60    0.80
   0  -8   0  820.32   27.40
   0   8   0  804.62   27.80
   0  -8   0  778.52   27.70
   0   8   0  757.82   28.30
   0  -8   0  747.23   27.80
   0  -8   0  813.02   27.80
   0   8   0  796.72   27.90
   0   8   0  766.12   28.40
   0   8   0  792.42   26.80
   0   9   0   -0.70    0.80
   0  -9   0   -0.20    0.80
   0  -9   0   -0.10    0.70
   0  -9   0    1.30    1.00
   0   9   0   -0.20    1.00
   0   9   0   -0.50    0.50
   0  -9   0   -0.90    0.90
   0   9   0   -1.70    0.80
   0  10   0    3.30    1.40
   0 -10   0    2.50    1.20
   0 -10   0    4.90    1.70
   0 -10   0    4.60    1.40
   0  10   0    5.00    1.80
   0  10   0    4.50    1.50
   0  11   0   -1.00    1.30
   0 -11   0   -0.30    1.00
   0 -11   0    0.90    1.10
   0  11   0   -1.80    1.10
   0  11   0   -1.60    0.80
   0 -11   0    0.60    1.10
   0 -12   0  424.46   16.90
   0  12   0  418.96   16.60
   0 -12   0  406.86   16.50
   0 -12   0  423.26   16.50
   0  12   0  408.46   17.60
   0  12   0  401.16   17.30
   0 -13   0   -1.30    1.00
   0  13   0   -0.50    1.50
   0 -13   0   -0.30    1.40
   0  13   0    0.70    1.60
   0  13   0   -2.70    1.00
   0  14   0   10.80    2.50
   0 -14   0   10.80    2.50
   0  14   0   13.50    3.20
   0 -14   0   10.10    2.40
   0  14   0   14.20    3.20
   0  15   0   -1.00    1.40
   0  15   0   -1.80    1.70
   0 -15   0   -0.10    1.40
   0 -15   0   -1.10    1.50
   0  16   0    0.10    1.70
   0 -16   0   -1.40    1.30
   0  16   0   -0.50    2.30
   0 -16   0   -2.00    1.60
  -1   0   0    0.00    0.10
  -1   0   0    0.00    0.10
   1   0   0    0.00    0.10
  -1   0   0    0.00    0.10
   1   0   0    0.00    0.10
  -1   0   0    0.10    0.10
  -1   1   0   -0.10    0.10
  -1  -1   0   -0.10    0.20
   1   1   0   -0.10    0.10
  -1  -1   0   -0.20    0.10
  -1   1   0    0.20    0.20
  -1   1   0    0.00    0.10
   1   1   0   -0.10    0.10
  -1  -1   0   -0.10    0.10
  -1   1   0    0.10    0.10
  -1  -1   0    0.20    0.10
  -1   1   0   -0.10    0.10
  -1   1   0    0.30    0.20
  -1   1   0    0.20    0.20
   1   1   0    0.40    0.20
   1   2   0    0.60    0.30
  -1   2   0    0.50    0.30
  -1   2   0   -0.20    0.30
  -1   2   0    0.00    0.30
  -1   2   0    0.00    0.20
   1   2   0    0.10    0.30
  -1  -2   0   -0.20    0.20
  -1  -2   0    0.10    0.30
  -1  -2   0    0.30    0.30
   1   2   0   -0.30    0.30
   1   2   0   -0.10    0.10
  -1   2   0    0.10    0.20
  -1   2   0    0.00    0.20
  -1   2   0   -0.30    0.30
   1   2   0   -0.20    0.40
  -1  -3   0   -0.10    0.30
  -1  -3   0    0.60    0.40
   1  -3   0   -0.20    0.30
  -1   3   0    0.10    0.30
  -1   3   0    0.10    0.30
  -1   3   0   -0.20    0.30
   1   3   0   -0.20    0.30
   1   3   0   -0.30    0.40
   1   3   0   -0.20    0.40
   1   3   0   -0.20    0.40
  -1   3   0    0.10    0.40
  -1   3   0   -0.40    0.40
  -1   3   0    0.00    0.30
  -1  -3   0    0.00    0.30
  -1   3   0   -0.10    0.40
   1   3   0   -0.10    0.20
   1  -3   0    0.30    0.40
   1   4   0    0.10    0.30
  -1   4   0    0.60    0.50
   1   4   0    0.00    0.40
   1  -4   0   -0.30    0.30
  -1  -4   0    0.50    0.40
  -1  -4   0   -0.30    0.30
   1   4   0   -0.40    0.40
  -1   4   0    0.30    0.40
   1   4   0    0.10    0.20
  -1   4   0   -0.60    0.30
  -1   4   0    0.40    0.50
  -1  -4   0    0.60    0.40
  -1   4   0    0.90    0.50
  -1   4   0    0.30    0.30
  -1   4   0    0.40    0.40
  -1  -4   0   -0.10    0.30
   1   4   0    0.50    0.50
   1  -4   0   -0.30    0.30
  -1   5   0    0.20    0.50
  -1  -5   0    0.10    0.50
   1   5   0   -0.50    0.60
   1   5   0    0.40    0.60
   1  -5   0    1.00    0.60
   1  -5   0   -0.40    0.40
   1   5   0    0.30    0.50
  -1   5   0    0.00    0.60
  -1   5   0   -0.30    0.50
  -1   5   0   -0.90    0.50
  -1  -5   0    0.90    0.70
  -1   5   0    0.20    0.50
  -1   5   0    0.30    0.50
  -1   5   0   -0.10    0.40
  -1  -5   0    0.00    0.40
  -1  -5   0    0.30    0.50
   1   5   0   -0.30    0.30
   1  -5   0    0.60    0.50
   1   5   0   -0.50    0.50
  -1  -6   0    0.20    0.70
   1   6   0   -0.20    0.60
  -1   6   0    0.50    0.60
   1  -6   0    0.00    0.50
   1  -6   0   -0.10    0.60
   1   6   0    0.10    0.30
  -1  -6   0   -0.10    0.50
  -1   6   0    0.30    0.60
   1  -6   0   -0.20    0.60
   1   6   0    0.40    0.70
   1   6   0   -0.10    0.70
  -1   6   0    1.40    0.80
  -1  -6   0    0.30    0.60
  -1   6   0    0.00    0.60
  -1   6   0   -0.40    0.30
   1  -6   0   -0.90    0.60
  -1   6   0    0.00    0.60
  -1   6   0    0.70    0.70
  -1  -6   0    0.00    0.60
   1   6   0    0.60    0.50
  -1   7   0   -0.30    0.50
  -1   7   0   -0.60    0.50
  -1   7   0    0.00    0.40
   1   7   0   -0.50    0.70
  -1  -7   0    0.20    0.50
   1   7   0   -0.70    0.70
  -1  -7   0   -0.60    0.50
  -1  -7   0    0.00    0.60
   1   7   0    0.00    0.40
  -1  -7   0    0.50    0.70
  -1   7   0   -1.00    0.70
  -1   7   0    0.00    0.60
   1  -7   0    0.40    0.60
   1   7   0    0.20    0.70
  -1   7   0   -0.30    0.80
   1  -7   0   -0.60    0.60
   1  -7   0   -0.50    0.60
  -1   7   0    0.60    0.70
   1  -7   0    1.90    0.80
   1  -8   0    0.70    0.80
  -1  -8   0    0.70    0.80
  -1   8   0    0.40    0.50
   1   8   0    0.40    0.40
  -1   8   0    0.50    0.90
  -1  -8   0   -0.10    0.60
   1  -8   0   -1.10    0.60
  -1   8   0   -0.50    0.60
   1  -8   0    0.10    0.80
  -1  -8   0    1.00    0.90
  -1   8   0   -0.40    0.90
  -1   8   0   -0.60    0.60
  -1   8   0   -0.10    0.90
   1   8   0    0.80    1.00
   1   8   0   -0.30    0.90
  -1  -8   0    0.10    0.80
   1   8   0   -0.60    0.80
   1  -8   0   -0.10    0.70
   1   9   0    1.90    1.00
   1  -9   0    1.10    1.00
  -1   9   0   -0.20    0.80
  -1  -9   0    0.30    0.80
  -1  -9   0   -0.10    0.80
   1  -9   0    0.20    0.90
   1   9   0    0.30    1.10
   1   9   0   -0.40    0.40
   1   9   0   -0.30    0.90
  -1  -9   0    0.00    0.80
   1  -9   0    0.60    0.70
  -1  -9   0    0.30    0.70
   1  -9   0    0.20    0.80
  -1   9   0    0.00    1.00
  -1   9   0   -0.80    1.00
  -1   9   0    0.30    0.80
  -1   9   0    0.00    0.60
  -1   9   0    1.30    1.20
  -1  10   0    0.10    1.10
   1 -10   0   -0.70    0.80
  -1  10   0    0.40    1.20
   1 -10   0    0.20    0.90
  -1 -10   0   -1.20    0.90
  -1  10   0   -1.80    0.80
  -1  10   0   -0.80    1.00
   1 -10   0   -0.40    0.80
   1  10   0   -1.40    1.00
   1  10   0   -0.60    1.10
  -1 -10   0   -1.40    0.70
  -1 -10   0    1.30    1.30
   1 -10   0   -0.90    1.00
   1  10   0   -1.80    0.90
  -1  11   0   -0.10    1.20
  -1  11   0   -0.10    1.40
   1  11   0   -0.70    1.20
  -1 -11   0   -0.40    1.00
   1 -11   0    0.10    1.10
   1  11   0   -0.90    0.90
  -1 -11   0   -0.10    1.10
  -1 -11   0    0.10    1.10
  -1  11   0    0.20    1.30
   1 -11   0    2.30    1.30
   1  11   0    1.00    1.30
   1 -11   0    0.90    1.10
  -1 -12   0   -1.40    1.20
  -1  12   0   -0.40    1.30
   1 -12   0    0.70    1.10
   1  12   0   -0.90    1.50
   1  12   0    0.20    1.20
  -1  12   0    0.50    1.50
  -1 -12   0   -0.10    1.20
  -1  12   0    1.10    1.50
  -1 -12   0   -0.10    1.30
   1  12   0    3.10    1.80
   1 -12   0   -1.60    1.20
   1 -12   0   -0.90    1.10
  -1  13   0   -0.70    1.60
   1 -13   0   -1.30    1.10
   1 -13   0    0.30    1.40
  -1  13   0   -1.30    1.30
   1  13   0   -0.30    1.40
   1  13   0   -1.10    1.60
  -1  13   0   -1.70    1.40
  -1 -13   0    0.50    1.20
   1  13   0   -2.20    1.50
  -1 -13   0    1.30    1.50
   1  14   0    1.40    2.10
  -1 -14   0   -1.30    1.30
   1 -14   0    0.90    1.30
   1  14   0    0.30    1.50
  -1  14   0   -0.20    1.70
  -1  14   0    1.00    1.70
   1  14   0   -0.80    1.90
  -1 -14   0   -1.20    1.50
  -1  14   0    0.70    2.00
   1 -14   0   -1.00    1.30
  -1 -15   0    0.00    1.50
   1  15   0   -1.70    1.60
   1 -15   0    2.90    1.80
  -1  15   0    1.50    2.20
  -1  15   0   -0.60    1.60
  -1 -15   0   -1.40    1.50
   1  15   0   -1.60    1.70
   1 -15   0   -0.40    1.30
   1  16   0   -2.20    1.70
  -1 -16   0    0.10    1.60
   1 -16   0   -0.80    1.30
  -1  16   0   -3.30    1.70
  -1 -16   0   -0.60    1.60
   1 -16   0   -0.70    1.60
  -1  16   0   -3.40    1.60
   1  16   0   -3.50    1.80
  -2   0   0  526.25   17.10
   2   0   0  522.05   17.10
   2   0   0  533.15   17.00
  -2   0   0  511.85   17.00
  -2   0   0  533.05   17.10
  -2   0   0  461.65   16.90
  -2   0   0  525.05   17.10
  -2   1   0 3031.30  102.39
  -2   1   0 3224.38  102.59
   2   1   0 3194.68  102.69
   2   1   0 2949.30  102.59
  -2  -1   0 2913.81  102.29
   2  -1   0 3229.28  102.59
   2   1   0 3093.89  102.29
  -2  -1   0 3078.99  102.39
   2   1   0 3179.38  102.59
  -2   1   0 3135.79  102.49
  -2   1   0 2906.01  102.49
  -2  -1   0 3154.78  102.29
  -2  -1   0 3068.89  102.49
  -2  -1   0 3242.88  102.69
  -2   1   0 3253.07  102.39
  -2   1   0 3192.38  102.79
   2  -1   0 3095.59  102.69
  -2   1   0 3133.49  102.69
  -2   2   0 9715.73  314.87
  -2  -2   0 9876.01  314.57
   2   2   0 9013.40  314.37
   2   2   0 9633.44  314.57
  -2   2   0 9688.33  314.57
  -2  -2   0 9793.22  314.67
  -2   2   0 9908.01  314.97
  -2   2   0 9070.49  314.17
  -2   2   0 9145.29  314.27
   2   2   0 9305.97  314.97
  -2  -2   0 9660.63  314.77
  -2   2   0 9999.00  314.67
  -2   2   0 9578.64  314.27
  -2   3   0   50.39    2.30
   2   3   0   49.30    2.30
  -2  -3   0   47.40    2.40
  -2  -3   0   49.30    2.30
   2   3   0   52.39    2.60
  -2  -3   0   50.99    2.30
  -2   3   0   44.90    2.40
   2   3   0   48.20    2.50
  -2  -3   0   50.89    2.10
  -2   3   0   48.30    2.20
  -2   3   0   51.79    2.20
  -2   3   0   47.70    2.50
   2   3   0   49.40    1.80
  -2   3   0   49.80    2.40
  -2   3   0   49.50    2.40
   2   4   0  284.57   10.20
  -2   4   0  285.17   10.20
   2   4   0  278.27   10.60
   2  -4   0  280.57   10.30
   2   4   0  279.67   10.50
   2   4   0  295.77    9.50
  -2  -4   0  284.57   10.20
  -2  -4   0  297.27    9.90
  -2   4   0  287.17   10.00
  -2  -4   0  261.07   10.20
  -2   4   0  280.97   10.30
  -2   4   0  284.07   10.10
  -2   4   0  267.27   10.40
  -2   4   0  280.47   10.30
  -2   4   0  278.07   10.40
  -2  -4   0  278.57   10.20
  -2   5   0  362.06   12.80
  -2  -5   0  357.16   12.50
  -2  -5   0  344.37   13.00
  -2   5   0  358.76   12.60
  -2   5   0  357.66   13.10
   2  -5   0  362.26   13.00
   2   5   0  361.46   13.30
   2   5   0  355.76   12.10
  -2   5   0  355.16   13.20
  -2   5   0  358.36   13.00
  -2   5   0  335.57   12.80
  -2  -5   0  366.06   13.00
  -2  -5   0  379.46   13.00
   2   5   0  360.56   13.40
   2   5   0  340.17   12.90
   2  -5   0  367.76   13.00
  -2   5   0  345.07   13.10
  -2   6   0  304.57   10.80
   2   6   0  307.47   11.80
  -2   6   0  298.37   11.30
  -2  -6   0  304.07   10.70
   2   6   0  292.77   11.60
  -2   6   0  300.07   11.10
  -2   6   0  291.07   11.10
   2  -6   0  281.77   11.00
  -2   6   0  286.87   11.50
  -2   6   0  293.57   11.30
  -2  -6   0  287.17   11.10
  -2   6   0  304.77   11.50
  -2  -6   0  288.87   11.30
   2   6   0  281.57   11.10
   2  -6   0  303.17   11.10
  -2  -6   0  299.47   11.20
   2  -6   0  310.27   11.40
   2  -6   0  292.77   11.20
   2   6   0  307.57   10.30
  -2   7   0   11.70    1.60
  -2  -7   0   14.30    1.70
   2   7   0   11.20    2.00
  -2  -7   0   16.00    2.00
   2  -7   0   13.00    1.70
   2   7   0   15.90    1.80
  -2  -7   0   14.90    1.80
   2  -7   0   13.60    1.80
   2   7   0   14.80    1.00
   2   7   0   14.90    2.10
  -2   7   0   16.00    1.90
  -2   7   0   15.30    2.00
  -2   7   0   15.70    1.50
  -2   7   0   16.40    2.10
  -2   7   0   12.60    1.90
  -2  -7   0   15.70    1.50
   2  -7   0   14.10    1.80
   2  -7   0   13.00    1.70
  -2   7   0   15.40    1.80
  -2   8   0    6.70    1.10
   2  -8   0    6.00    1.40
   2  -8   0    9.60    1.70
   2   8   0    6.10    1.40
  -2  -8   0    5.90    1.40
  -2  -8   0    8.10    1.60
  -2   8   0    7.20    1.70
  -2   8   0    8.40    1.50
  -2  -8   0    6.20    1.40
   2   8   0    7.30    0.90
  -2   8   0    7.10    1.30
  -2   8   0    7.90    1.70
  -2  -8   0    8.50    1.30
   2  -8   0    7.10    1.30
  -2   8   0    6.20    1.30
   2   8   0    8.60    1.80
  -2   8   0    9.70    1.80
   2   8   0    6.70    1.80
   2  -8   0    5.30    1.30
   2   9   0   64.99    4.20
  -2   9   0   71.59    4.30
  -2  -9   0   67.49    4.30
  -2   9   0   73.89    4.10
   2  -9   0   62.19    4.00
   2  -9   0   58.89    4.10
  -2   9   0   66.19    4.40
  -2  -9   0   71.19    3.60
  -2   9   0   67.89    4.50
  -2   9   0   61.69    4.00
  -2   9   0   71.89    3.60
  -2  -9   0   74.29    4.20
  -2   9   0   60.79    3.90
   2  -9   0   72.39    4.20
  -2  -9   0   68.99    4.10
   2   9   0   62.99    4.50
   2  -9   0   70.29    4.10
   2   9   0   67.79    4.70
  -2 -10   0  457.25   17.40
  -2 -10   0  463.85   17.70
   2  10   0  469.55   18.50
  -2  10   0  479.15   18.30
  -2  10   0  443.16   18.00
  -2  10   0  472.85   17.40
   2  10   0  447.96   17.50
  -2  10   0  470.55   16.70
   2 -10   0  488.75   17.50
  -2  10   0  484.05   17.80
  -2 -10   0  382.76   17.10
   2 -10   0  460.15   17.50
   2  10   0  447.16   18.30
  -2  10   0  459.95   17.50
   2 -10   0  456.25   17.20
   2 -10   0  446.86   17.60
  -2 -11   0   30.20    3.20
  -2  11   0   25.50    3.50
   2 -11   0   35.20    3.50
   2  11   0   24.80    3.50
   2  11   0   29.80    3.80
   2 -11   0   25.40    3.10
  -2  11   0   31.20    3.90
  -2 -11   0   23.30    2.90
  -2  11   0   29.80    3.20
   2 -11   0   26.10    3.20
  -2 -11   0   38.60    3.80
   2  11   0   29.60    3.30
   2 -12   0    1.40    1.30
  -2 -12   0   -0.70    1.30
  -2 -12   0    1.20    1.30
  -2 -12   0    0.20    1.40
   2  12   0   -0.70    1.40
   2 -12   0   -0.40    1.10
  -2  12   0   -0.50    1.10
  -2  12   0   -0.40    1.20
  -2  12   0    0.10    1.70
   2  12   0   -2.20    1.00
   2  12   0    2.00    1.40
   2 -12   0    0.90    1.30
  -2 -13   0    1.90    1.40
  -2  13   0    1.30    1.70
   2  13   0    3.10    2.20
   2 -13   0    2.30    1.70
   2 -13   0    0.80    1.50
   2  13   0    3.50    1.90
  -2  13   0    3.00    1.60
  -2 -13   0    4.40    1.80
   2  13   0    4.70    2.10
  -2  13   0    6.90    2.40
  -2  14   0   59.99    6.00
   2  14   0   56.89    6.10
  -2  14   0   52.79    5.00
  -2 -14   0   62.89    4.90
  -2 -14   0   57.49    4.60
   2 -14   0   53.39    4.50
  -2  14   0   54.49    5.80
   2  14   0   54.39    6.00
   2 -14   0   47.20    4.80
   2  14   0   50.29    5.00
  -2  15   0    9.20    2.60
  -2 -15   0    8.70    2.60
   2  15   0    7.00    3.10
  -2 -15   0    3.50    2.10
  -2  15   0   10.00    3.00
   2 -15   0    9.40    2.30
   2  15   0   11.00    2.70
   2 -15   0   11.10    2.50
  -2  16   0    3.70    2.60
   2  16   0    1.80    2.40
   2 -16   0    6.20    2.50
  -2 -16   0    4.90    2.20
  -2 -16   0    2.00    1.90
  -2  16   0    5.10    2.50
   2 -16   0    5.50    2.10
   2  16   0    4.50    2.30
  -3   0   0    0.00    0.20
  -3   0   0    0.10    0.20
  -3   0   0    0.10    0.20
  -3   0   0    0.20    0.10
  -3   0   0   -0.20    0.20
   3   0   0    0.40    0.20
   3   0   0    0.10    0.10
   3  -1   0    0.30    0.20
  -3  -1   0    0.00    0.20
  -3   1   0    0.40    0.20
   3   1   0    0.00    0.20
  -3  -1   0    0.00    0.20
  -3  -1   0    0.00    0.20
  -3  -1   0    0.70    0.30
  -3   1   0    0.30    0.30
  -3   1   0   -0.30    0.20
  -3   1   0    0.40    0.30
  -3   1   0   -0.30    0.20
   3   1   0    0.10    0.20
  -3   1   0    0.20    0.10
  -3  -1   0    0.10    0.20
   3   1   0    0.20    0.30
   3   1   0   -0.30    0.30
   3  -1   0   -0.20    0.20
  -3   2   0   -0.30    0.30
  -3  -2   0    0.40    0.30
   3  -2   0   -0.40    0.20
  -3   2   0    0.00    0.30
   3  -2   0   -0.70    0.20
   3   2   0    0.10    0.20
  -3  -2   0    0.10    0.40
   3   2   0   -0.10    0.30
  -3   2   0   -0.30    0.30
  -3   2   0   -0.40    0.20
   3   2   0   -0.30    0.30
  -3  -2   0   -0.70    0.20
   3   2   0    0.50    0.40
  -3  -2   0   -0.40    0.20
  -3   2   0    0.20    0.20
  -3   2   0    0.20    0.30
  -3   2   0   -0.10    0.30
  -3   3   0    0.50    0.40
  -3   3   0    0.50    0.40
   3   3   0    0.00    0.40
  -3   3   0   -0.10    0.30
  -3  -3   0    0.70    0.40
  -3  -3   0    0.10    0.30
   3   3   0   -0.10    0.30
  -3   3   0   -0.30    0.30
  -3   3   0    0.40    0.40
  -3   3   0    0.10    0.40
  -3  -3   0    0.60    0.30
  -3  -3   0    0.20    0.40
   3   3   0    0.30    0.10
  -3   3   0    1.00    0.50
   3   3   0    0.10    0.50
  -3  -4   0   -0.30    0.40
  -3   4   0   -0.10    0.40
  -3  -4   0    0.30    0.50
   3   4   0    0.70    0.60
   3   4   0   -0.70    0.30
  -3   4   0   -0.10    0.40
  -3   4   0   -0.30    0.30
  -3   4   0    0.00    0.40
  -3   4   0    0.20    0.40
   3   4   0    0.00    0.10
  -3   4   0   -0.60    0.40
   3   4   0    0.60    0.60
  -3  -4   0   -0.60    0.30
  -3   4   0   -0.40    0.40
  -3  -4   0    0.00    0.40
  -3  -5   0    0.20    0.50
  -3   5   0   -0.20    0.60
  -3  -5   0    1.20    0.70
  -3   5   0   -0.10    0.50
  -3   5   0    0.40    0.60
   3   5   0    0.20    0.70
  -3   5   0    1.30    0.70
   3   5   0    0.40    0.20
  -3   5   0    0.00    0.50
  -3  -5   0    0.10    0.40
  -3  -5   0    0.10    0.60
  -3   5   0    0.40    0.60
   3   5   0   -0.40    0.70
  -3   5   0   -0.20    0.60
   3   5   0   -0.30    0.50
  -3  -6   0   -0.60    0.50
  -3   6   0   -0.80    0.50
   3  -6   0    0.60    0.50
  -3   6   0    0.00    0.60
   3   6   0    0.70    0.80
   3   6   0    0.40    0.60
  -3   6   0    0.40    0.50
  -3  -6   0    0.20    0.40
  -3   6   0   -0.40    0.70
  -3   6   0    1.10    0.80
   3  -6   0   -0.60    0.50
   3   6   0    0.80    0.90
  -3  -6   0   -0.30    0.50
   3   6   0    0.30    0.20
   3  -6   0    0.20    0.50
  -3   6   0    0.10    0.60
  -3   6   0    0.20    0.60
  -3  -6   0    0.50    0.70
  -3  -7   0    0.90    0.80
  -3   7   0   -0.70    0.60
  -3   7   0   -0.30    0.50
   3   7   0    0.00    0.30
  -3  -7   0    0.50    0.70
   3   7   0    1.30    0.90
   3  -7   0   -0.90    0.50
   3  -7   0   -0.90    0.60
  -3   7   0   -0.90    0.60
  -3   7   0   -0.20    0.70
  -3   7   0   -0.60    0.60
   3   7   0    0.80    0.90
  -3  -7   0    0.00    0.40
  -3   7   0   -1.20    0.50
   3  -7   0    0.50    0.70
  -3  -7   0   -0.30    0.70
  -3   7   0    0.70    0.60
   3  -7   0   -0.60    0.60
   3   7   0    0.10    0.60
   3  -8   0   -0.20    0.50
  -3   8   0   -0.60    0.50
  -3   8   0    0.00    0.80
   3  -8   0   -0.70    0.70
   3   8   0    0.70    1.00
  -3  -8   0    0.10    0.80
  -3   8   0    0.30    0.70
  -3   8   0    0.90    0.90
  -3   8   0    0.20    0.80
   3  -8   0   -0.20    0.70
  -3  -8   0    0.00    0.50
   3   8   0    0.50    0.40
  -3  -8   0   -0.20    0.30
  -3  -8   0   -0.10    0.70
   3   8   0    0.50    0.80
  -3  -8   0    0.40    0.80
  -3   8   0    0.50    0.80
   3   8   0   -0.40    0.90
   3  -8   0   -0.40    0.70
  -3   8   0    0.50    0.80
  -3   9   0   -1.00    0.60
   3   9   0   -1.50    0.80
  -3   9   0   -0.60    0.90
  -3   9   0   -0.30    0.80
   3  -9   0   -0.60    0.80
   3   9   0   -0.10    0.90
  -3   9   0   -0.50    0.90
  -3  -9   0    0.40    0.90
  -3  -9   0    0.10    1.00
  -3   9   0    0.20    0.80
   3  -9   0   -0.50    0.70
  -3  -9   0   -0.40    0.90
   3   9   0   -0.40    1.10
   3  -9   0    0.50    1.00
  -3   9   0    1.40    1.20
  -3   9   0    0.80    1.10
   3  -9   0    0.70    0.90
   3 -10   0   -0.60    0.80
   3  10   0    2.60    1.50
  -3  10   0   -0.70    0.90
  -3 -10   0    0.90    1.10
  -3  10   0    0.40    1.00
  -3  10   0   -0.20    0.90
  -3  10   0   -0.90    0.80
   3 -10   0    0.20    0.80
  -3  10   0   -1.00    0.90
  -3 -10   0   -2.10    0.70
   3 -10   0    0.50    1.10
  -3 -10   0   -0.10    1.00
   3  10   0    0.10    1.30
  -3  10   0    1.30    1.20
   3  10   0   -1.70    0.80
   3 -10   0   -0.60    0.90
  -3  10   0   -0.50    1.20
  -3 -11   0   -0.50    1.00
   3 -11   0    0.10    1.30
   3 -11   0    1.50    1.30
   3 -11   0    0.20    1.20
  -3 -11   0   -2.40    0.70
  -3  11   0    0.60    1.20
  -3  11   0    0.80    1.40
  -3 -11   0   -1.40    0.90
  -3  11   0   -0.30    1.10
   3  11   0    0.00    1.20
   3 -11   0   -0.10    0.90
  -3  11   0    0.70    1.40
   3  11   0   -1.70    1.20
   3  11   0    1.40    1.50
   3  12   0    2.30    1.50
   3 -12   0   -1.20    1.00
  -3 -12   0   -1.30    1.00
   3 -12   0    1.30    1.30
   3  12   0    1.00    1.70
  -3  12   0    2.40    1.40
  -3  12   0   -1.20    1.30
   3 -12   0   -0.10    1.10
  -3  12   0   -1.50    1.10
  -3 -12   0   -0.50    1.30
   3  12   0   -1.60    1.20
  -3 -12   0   -1.80    1.20
  -3 -13   0    1.00    1.30
   3 -13   0   -0.80    1.20
   3  13   0    1.80    1.60
  -3  13   0    0.00    1.30
  -3  13   0   -0.70    1.50
   3  13   0   -1.50    1.40
  -3  13   0    1.50    1.60
   3 -13   0    0.40    1.40
  -3 -13   0    1.30    1.50
   3  13   0   -0.70    1.50
   3  14   0   -0.70    2.00
  -3 -14   0   -0.80    1.20
   3 -14   0    0.40    1.30
  -3  14   0   -1.10    1.70
   3 -14   0    1.50    1.60
   3  14   0   -2.00    1.40
  -3  14   0   -1.70    1.20
   3  14   0    0.40    1.50
  -3  14   0   -1.80    1.60
  -3 -14   0    0.40    1.40
  -3  15   0    0.10    1.40
   3 -15   0   -0.90    1.30
   3  15   0   -1.70    1.40
   3 -15   0    0.30    1.70
   3  15   0    0.90    2.30
  -3 -15   0   -1.40    1.60
  -3  15   0   -1.40    1.50
  -3 -15   0   -0.50    1.40
   3 -16   0   -1.70    1.30
  -3 -16   0    1.70    1.90
   3  16   0   -1.90    2.10
  -3  16   0   -1.40    1.70
   3  16   0    0.20    1.80
  -3  16   0    2.10    2.30
   3 -16   0   -1.90    2.20
  -3 -16   0    2.20    1.90
   3 -16   0   -1.00    1.40
   4   0   0 1310.07   42.70
  -4   0   0 1306.57   43.00
  -4   0   0 1277.17   42.80
   4   0   0 1292.47   42.90
  -4   0   0 1284.77   42.90
  -4   0   0 1302.07   42.70
  -4   0   0 1308.57   43.00
   4  -1   0 1873.31   62.39
  -4  -1   0 1957.60   62.59
   4  -1   0 1962.50   62.59
   4   1   0 1953.00   62.59
  -4  -1   0 1916.41   62.49
  -4  -1   0 1983.20   62.49
  -4   1   0 1878.51   62.49
  -4   1   0 1824.62   62.69
   4   1   0 1895.51   62.49
  -4   1   0 1793.82   62.69
   4   1   0 1846.02   62.69
  -4   1   0 1899.41   62.29
  -4  -1   0 1884.11   62.59
   4   1   0 1912.11   62.49
  -4  -1   0 1923.31   62.49
  -4   1   0 1869.01   62.59
  -4  -2   0  440.66   15.20
   4  -2   0  448.36   15.00
   4  -2   0  443.36   15.20
   4   2   0  454.55   14.80
  -4  -2   0  445.96   15.10
  -4  -2   0  443.76   15.20
  -4   2   0  458.35   15.20
  -4   2   0  455.35   15.40
   4   2   0  441.66   15.20
  -4   2   0  440.36   15.10
  -4  -2   0  463.05   15.00
  -4   2   0  430.26   15.30
   4   2   0  441.56   15.40
  -4   2   0  440.36   14.90
  -4   2   0  436.36   15.30
  -4   2   0  428.36   15.30
  -4  -2   0  454.45   14.80
   4   2   0  440.36   15.30
   4   3   0    4.00    0.70
  -4   3   0    4.70    0.80
  -4  -3   0    4.80    0.60
   4  -3   0    5.60    0.70
  -4   3   0    4.40    0.70
  -4   3   0    4.30    0.80
  -4   3   0    6.10    0.90
  -4  -3   0    4.60    0.70
  -4  -3   0    4.30    0.70
  -4   3   0    3.10    0.70
   4   3   0    4.80    0.80
  -4  -3   0    5.10    0.70
  -4   3   0    3.90    0.70
   4   3   0    4.70    0.40
   4   3   0    4.20    0.80
   4  -3   0    5.20    0.70
  -4   3   0    3.80    0.60
  -4  -4   0   32.40    1.60
  -4   4   0   35.20    2.20
   4   4   0   33.80    2.30
  -4  -4   0   36.50    2.00
  -4   4   0   36.80    2.10
  -4   4   0   34.30    2.00
  -4   4   0   33.90    2.00
   4   4   0   31.80    2.00
   4   4   0   26.70    2.20
  -4   4   0   32.00    2.10
  -4  -4   0   37.20    2.00
  -4   4   0   34.20    1.80
  -4  -4   0   33.80    2.10
  -4   4   0   35.30    2.00
  -4   5   0  141.89    6.00
  -4  -5   0  144.19    5.30
  -4  -5   0  139.29    6.00
  -4  -5   0  138.19    5.80
  -4   5   0  142.39    5.80
  -4   5   0  145.59    6.10
  -4   5   0  132.39    5.90
  -4   5   0  150.58    5.80
   4   5   0  138.59    6.20
  -4   5   0  136.49    5.90
   4   5   0  140.39    6.40
  -4  -5   0  151.98    5.90
   4   5   0  145.89    5.90
   4  -6   0   24.60    1.80
  -4  -6   0   24.90    1.50
   4   6   0   25.60    1.00
  -4   6   0   25.60    2.50
  -4   6   0   23.30    1.90
  -4  -6   0   26.30    2.00
   4   6   0   19.60    2.00
  -4   6   0   23.60    1.80
   4   6   0   25.30    2.60
  -4   6   0   25.50    2.40
   4  -6   0   26.70    2.10
  -4   6   0   20.50    2.10
  -4  -6   0   25.70    2.00
  -4  -6   0   21.10    2.10
   4   6   0   23.70    2.50
  -4   6   0   22.50    1.90
  -4   6   0   22.00    1.80
   4   7   0  306.67   12.40
   4   7   0  317.47   11.90
   4  -7   0  287.77   11.50
  -4   7   0  309.97   11.90
  -4  -7   0  309.47   11.00
  -4   7   0  295.97   11.50
   4   7   0  315.27   10.30
  -4   7   0  316.67   12.10
  -4   7   0  298.97   12.10
   4  -7   0  295.97   11.80
   4  -7   0  306.67   11.90
  -4   7   0  305.47   11.90
  -4  -7   0  314.47   11.90
  -4  -7   0  298.57   11.60
  -4  -7   0  327.47   10.30
  -4  -7   0  299.17   11.70
  -4   7   0  302.47   12.00
  -4   7   0  299.27   11.50
   4   7   0  298.17   12.50
  -4  -8   0   25.20    1.80
   4   8   0   26.20    3.00
  -4   8   0   24.10    2.60
   4  -8   0   25.80    2.70
   4   8   0   27.30    2.70
  -4   8   0   22.90    2.20
  -4   8   0   27.30    2.20
   4  -8   0   29.20    2.90
  -4   8   0   26.50    3.00
  -4   8   0   22.10    2.40
  -4   8   0   24.30    2.80
  -4  -8   0   21.80    2.40
   4  -8   0   28.80    2.30
  -4  -8   0   25.10    2.50
   4   8   0   28.70    3.30
  -4   8   0   25.70    2.80
   4  -8   0   24.30    2.60
  -4  -8   0   24.80    2.60
  -4   9   0    2.40    1.30
   4   9   0    5.20    1.40
  -4   9   0    3.60    1.40
  -4   9   0    2.90    1.20
  -4  -9   0    5.10    1.40
   4   9   0    4.30    1.60
  -4   9   0    4.10    1.30
   4   9   0    5.10    1.60
   4  -9   0    5.00    1.40
  -4   9   0    3.20    1.30
   4  -9   0    2.80    1.30
   4  -9   0    4.50    1.20
  -4  -9   0    3.40    1.30
  -4   9   0    4.80    1.50
  -4   9   0    3.10    1.00
   4  -9   0    4.70    1.40
  -4  -9   0    4.10    1.40
   4 -10   0   40.10    3.30
  -4  10   0   47.50    3.50
  -4  10   0   43.00    3.70
   4 -10   0   52.89    3.70
  -4 -10   0   41.90    3.40
   4  10   0   46.70    4.60
  -4  10   0   40.80    3.40
  -4  10   0   49.20    3.80
  -4  10   0   42.00    3.40
  -4  10   0   48.20    4.50
   4  10   0   44.50    4.70
   4  10   0   45.30    3.50
  -4  10   0   51.29    3.20
   4 -10   0   45.40    3.30
  -4 -10   0   43.90    3.50
  -4 -10   0   53.69    3.60
   4 -10   0   52.79    3.70
  -4  11   0   54.19    3.50
   4 -11   0   50.89    3.40
  -4  11   0   49.80    3.80
  -4 -11   0   53.49    4.00
   4 -11   0   53.89    4.00
   4  11   0   48.70    3.90
  -4 -11   0   53.49    4.00
   4  11   0   54.89    5.40
  -4 -11   0   51.89    3.70
   4 -11   0   50.29    4.00
  -4  11   0   59.39    4.20
   4 -11   0   51.19    4.10
   4  11   0   56.09    5.40
   4 -11   0   55.79    3.80
  -4  11   0   54.69    4.30
  -4  11   0   56.59    5.20
  -4  11   0   59.39    4.20
   4  12   0  215.68   10.00
  -4 -12   0  213.88    9.60
   4 -12   0  230.48    9.90
  -4  12   0  194.28   10.10
  -4  12   0  216.48   10.00
   4 -12   0  216.38   10.00
   4 -12   0  213.38   10.00
  -4 -12   0  201.88    9.80
  -4  12   0  216.88   10.60
   4  12   0  205.88   10.80
  -4 -12   0  215.38   10.00
   4  12   0  211.88   11.00
  -4  12   0  222.88    9.80
  -4  13   0   13.90    3.00
  -4 -13   0   22.30    3.30
   4  13   0   20.90    3.60
  -4  13   0   21.90    3.50
   4 -13   0   18.60    2.90
  -4 -13   0   14.80    2.80
  -4  13   0   16.70    2.70
   4  13   0   17.50    3.50
   4 -13   0   18.50    2.90
   4  13   0   18.10    3.00
  -4  14   0    6.60    2.20
   4 -14   0    2.20    1.60
  -4 -14   0    3.50    1.80
   4  14   0    8.20    2.80
   4  14   0    8.80    2.60
   4 -14   0    4.10    1.90
  -4  14   0    3.10    1.90
  -4  14   0    2.80    2.10
  -4 -14   0    5.90    2.10
   4  14   0    2.90    1.80
   4 -15   0   48.30    4.70
   4  15   0   49.60    5.20
   4  15   0   49.30    6.30
  -4  15   0   39.10    5.00
  -4  15   0   44.40    4.70
  -4 -15   0   49.20    5.10
  -4 -15   0   50.89    5.10
   4 -15   0   48.80    5.10
   4 -15   0   38.20    4.60
  -4 -16   0   24.80    3.70
  -4 -16   0   24.10    3.80
   4 -16   0   19.00    3.40
  -5   0   0    0.90    0.40
  -5   0   0    0.30    0.30
   5   0   0    0.70    0.30
  -5   0   0    0.10    0.30
  -5   0   0    1.10    0.40
   5   0   0    0.40    0.20
  -5  -1   0    0.00    0.30
   5  -1   0   -0.40    0.20
  -5  -1   0    0.80    0.40
   5   1   0    0.40    0.20
  -5   1   0    0.10    0.10
  -5   1   0   -0.10    0.40
  -5  -1   0    0.10    0.20
  -5   1   0    0.00    0.30
  -5   1   0    0.40    0.40
   5   1   0    0.10    0.30
  -5   1   0    0.00    0.20
   5  -1   0   -0.30    0.20
  -5  -1   0    0.40    0.30
   5   1   0    0.10    0.30
  -5  -1   0   -0.10    0.30
   5   2   0   -0.10    0.40
   5   2   0    0.70    0.30
  -5  -2   0   -0.40    0.20
  -5   2   0    0.20    0.30
  -5   2   0    0.90    0.40
   5   2   0   -0.20    0.30
  -5  -2   0    0.00    0.20
  -5  -2   0    0.00    0.40
  -5  -2   0   -0.40    0.30
  -5   2   0   -0.10    0.30
  -5   2   0    0.10    0.40
   5  -2   0    0.10    0.20
   5  -2   0   -0.10    0.30
  -5   2   0    0.00    0.20
   5   2   0    0.40    0.40
  -5   2   0   -0.30    0.30
  -5  -2   0    0.50    0.40
  -5   3   0    0.00    0.30
  -5   3   0    0.20    0.40
  -5   3   0   -0.20    0.40
   5   3   0   -0.40    0.50
  -5  -3   0    0.30    0.40
  -5  -3   0   -0.20    0.30
   5  -3   0   -0.50    0.30
   5   3   0    0.20    0.20
  -5   3   0    0.30    0.40
  -5   3   0   -0.30    0.30
  -5   3   0    0.70    0.50
  -5  -3   0   -0.40    0.20
   5   3   0   -0.10    0.40
  -5   3   0    0.00    0.30
   5  -3   0    0.10    0.30
   5   3   0   -0.20    0.40
  -5  -3   0   -0.20    0.40
  -5   4   0    0.40    0.40
  -5   4   0    0.40    0.50
  -5   4   0   -0.30    0.40
  -5  -4   0   -0.20    0.40
  -5  -4   0    0.10    0.30
   5  -4   0    0.80    0.50
  -5   4   0   -0.30    0.40
  -5  -4   0    0.00    0.40
  -5   4   0    0.10    0.40
  -5   4   0   -0.30    0.50
   5   4   0    0.00    0.60
  -5   4   0   -0.20    0.30
   5  -4   0    0.00    0.40
   5   4   0   -0.10    0.60
   5   4   0   -0.70    0.40
  -5  -4   0    0.70    0.50
   5   5   0    4.00    1.00
  -5   5   0    5.70    1.10
   5   5   0    1.60    0.90
   5   6   0   -0.20    0.80
  -5   6   0    0.00    0.70
  -5   6   0   -0.50    0.50
   5   6   0   -0.30    0.70
  -5   6   0   -0.70    0.60
  -5   6   0    0.00    0.60
  -5   6   0    0.00    0.50
  -5   6   0    0.80    0.70
   5   6   0    0.20    0.60
  -5  -6   0   -0.30    0.40
  -5  -6   0    0.40    0.60
  -5   6   0    0.30    0.80
  -5  -6   0    0.30    0.70
  -5  -6   0   -0.10    0.70
  -5   7   0    0.50    0.60
  -5  -7   0    0.60    0.70
  -5  -7   0   -0.30    0.60
  -5   7   0   -0.10    0.70
   5   7   0   -0.20    0.80
  -5   7   0   -0.30    0.60
  -5   7   0   -0.40    0.70
   5  -7   0   -0.10    0.60
  -5   7   0   -0.10    0.80
  -5  -7   0   -0.60    0.40
  -5   7   0    0.10    0.80
  -5  -7   0    0.10    0.70
   5   7   0   -0.70    0.80
  -5   7   0   -0.20    0.70
   5  -7   0   -0.40    0.70
   5   7   0    0.50    0.90
  -5   8   0    0.70    0.70
  -5   8   0   -0.90    0.70
   5   8   0    0.20    0.80
  -5   8   0    0.20    0.80
  -5   8   0    0.00    0.70
  -5  -8   0    0.50    0.60
   5  -8   0    0.50    0.70
  -5  -8   0    1.50    0.90
  -5   8   0   -0.90    0.80
  -5   8   0    0.90    0.90
   5  -8   0    0.30    0.80
  -5  -8   0   -0.60    0.80
   5   8   0   -1.30    0.80
  -5  -8   0   -1.90    0.70
   5  -8   0   -1.40    0.60
  -5   8   0    0.20    0.90
   5   8   0    0.80    1.20
  -5   9   0   -0.60    0.90
   5  -9   0   -0.20    0.70
  -5   9   0    0.30    0.90
  -5  -9   0    0.80    1.00
  -5   9   0   -0.70    0.80
  -5   9   0    0.10    0.90
   5   9   0    0.30    1.40
   5  -9   0    0.90    1.00
   5  -9   0   -0.10    0.90
  -5   9   0   -1.50    0.60
   5  -9   0   -0.40    0.80
   5   9   0   -1.40    0.90
  -5  -9   0    0.60    0.90
  -5   9   0   -0.40    0.90
   5   9   0    0.30    0.90
  -5   9   0   -0.10    0.70
  -5  -9   0    0.50    0.90
  -5  10   0   -0.80    1.00
  -5 -10   0    1.20    1.10
  -5  10   0    0.10    1.00
  -5  10   0   -0.10    0.90
  -5  10   0    1.00    1.20
  -5 -10   0   -0.20    0.90
   5 -10   0   -0.60    0.90
   5  10   0    0.70    1.20
   5 -10   0    0.50    1.10
  -5  10   0   -0.20    0.80
   5 -10   0    0.00    0.90
  -5  10   0    0.30    1.10
   5 -10   0   -0.10    1.00
  -5 -10   0    0.80    1.00
  -5  10   0    1.90    1.20
   5  10   0    0.40    1.10
   5  10   0    0.60    1.40
  -5 -11   0   -0.80    0.80
   5 -11   0    1.40    1.00
   5 -11   0   -0.60    0.90
  -5  11   0   -1.20    1.00
  -5  11   0    1.00    1.30
  -5  11   0    0.70    1.10
  -5 -11   0   -2.00    1.10
  -5  11   0    0.00    0.90
   5  11   0    0.20    1.50
   5  11   0    0.50    1.60
   5 -11   0    1.80    1.30
  -5  11   0    0.60    1.40
   5 -11   0    1.90    1.30
  -5  11   0   -0.20    0.90
   5  11   0    0.10    1.20
   5 -11   0    1.40    1.10
  -5 -11   0   -0.20    1.20
  -5  11   0   -0.40    1.20
   5  12   0    0.20    1.70
  -5 -12   0    1.20    1.20
   5  12   0    0.00    1.30
   5 -12   0   -0.30    1.20
  -5  12   0    0.30    1.30
   5 -12   0    0.10    1.20
  -5 -12   0    1.00    1.40
  -5 -12   0   -0.20    1.40
   5  12   0    0.40    1.70
  -5  12   0   -1.90    1.20
  -5  12   0   -0.10    1.30
  -5  12   0    0.70    1.10
  -5  12   0    0.10    1.50
   5 -12   0    0.10    1.20
  -5 -13   0   -0.80    1.00
  -5  13   0    0.10    1.50
   5 -13   0   -1.10    0.90
   5 -13   0    1.40    1.30
  -5 -13   0   -1.30    1.10
  -5  13   0    0.70    1.50
   5  13   0    1.80    1.90
  -5  13   0   -0.20    1.40
   5 -13   0    0.10    1.10
   5  13   0   -0.30    1.50
   5  13   0   -0.60    1.70
   5 -14   0   -1.50    1.40
  -5 -14   0   -0.40    1.50
   5  14   0   -1.40    1.70
  -5 -14   0    0.90    1.40
  -5  14   0   -0.80    1.50
  -5  14   0    0.00    1.50
   5  14   0    1.20    2.00
   5  14   0   -0.90    1.60
   5 -14   0    0.50    1.20
   5 -14   0    1.20    1.50
  -5  14   0   -0.90    1.50
   5 -15   0    0.50    1.70
  -5 -15   0   -2.70    1.60
   5  15   0   -0.50    1.70
   5  15   0    2.10    2.20
  -5  15   0    0.40    1.80
   5 -15   0    3.10    1.70
  -5 -15   0   -0.30    1.60
  -5  15   0   -1.20    1.30
  -6   0   0  296.97   10.50
   6   0   0  297.97   10.10
  -6   0   0  301.57   10.40
   6   0   0  295.27   10.40
  -6   0   0  289.37   10.20
  -6   0   0  304.47    9.90
  -6   0   0  292.57   10.50
  -6   1   0  418.66   14.90
  -6  -1   0  438.26   14.90
   6   1   0  431.76   15.00
  -6  -1   0  446.06   14.60
  -6  -1   0  435.76   14.90
  -6  -1   0  429.06   14.80
  -6   1   0  430.46   15.10
  -6   1   0  435.56   14.70
   6   1   0  436.76   14.80
  -6  -1   0  446.76   14.90
   6  -1   0  416.26   14.80
  -6   1   0  424.96   15.10
  -6   1   0  441.86   14.30
   6  -1   0  442.66   14.60
  -6  -2   0  268.67    9.10
  -6   2   0  263.27    8.80
  -6  -2   0  268.17    9.10
  -6   2   0  253.27    9.50
   6   2   0  255.57    9.30
   6   2   0  262.27    9.50
  -6  -2   0  256.57    9.20
  -6   2   0  253.97    9.10
   6  -2   0  259.87    8.90
   6  -2   0  241.58    9.20
  -6   2   0  255.87    9.40
  -6   2   0  257.47    9.50
  -6  -2   0  262.17    9.00
   6   2   0  264.57    9.00
   6   2   0  261.37    9.10
  -6  -2   0  253.27    9.20
   6   3   0   31.40    2.10
  -6  -3   0   35.80    1.90
  -6   3   0   35.50    1.90
  -6   3   0   37.20    2.00
  -6  -3   0   32.60    1.90
  -6  -3   0   32.40    1.70
  -6   3   0   37.90    2.10
   6   3   0   31.60    2.20
  -6   3   0   34.60    2.10
  -6   3   0   43.30    1.80
   6   3   0   33.90    1.90
  -6  -3   0   35.00    2.00
   6  -3   0   36.10    2.00
   6  -3   0   34.20    1.70
   6   3   0   34.30    1.60
  -6   3   0   33.40    2.10
  -6   4   0   14.20    1.60
  -6  -4   0   11.70    1.00
   6   4   0   12.40    0.70
   6  -4   0   11.80    1.30
   6   4   0   10.70    1.30
  -6   4   0   13.20    1.50
   6   4   0   15.20    1.90
  -6   4   0   13.50    1.30
   6  -4   0   12.10    1.20
  -6   4   0   12.40    1.30
  -6   4   0   14.90    1.70
   6   4   0   12.50    1.60
  -6   4   0   13.00    1.10
  -6  -4   0   11.10    1.30
  -6   4   0   13.40    1.50
  -6  -4   0   14.10    1.50
  -6  -4   0   12.40    1.40
   6  -5   0   89.49    4.00
  -6  -5   0   89.59    4.30
  -6   5   0   92.29    4.20
  -6   5   0   88.39    4.40
  -6  -5   0   91.19    3.60
   6   5   0   90.59    4.60
  -6   5   0   93.19    4.50
  -6   5   0   96.19    4.00
  -6   5   0   83.89    4.30
  -6   5   0   92.29    4.50
  -6  -5   0   89.69    4.20
  -6   5   0   93.39    4.30
   6   5   0   91.69    4.30
   6   5   0   94.69    4.80
   6  -5   0   93.79    4.30
  -6  -5   0   92.79    4.20
  -6   6   0  281.27   11.10
  -6   6   0  290.37   11.30
   6  -6   0  290.67   10.70
  -6  -6   0  284.57   10.00
  -6   6   0  284.67   11.10
  -6   6   0  292.27   11.00
   6  -6   0  272.27   10.90
   6   6   0  283.87   11.70
  -6   6   0  292.87   11.00
  -6   6   0  289.37   10.60
  -6  -6   0  275.47   10.70
   6   6   0  294.07   11.00
   6   6   0  277.57   11.40
  -6   6   0  279.87   10.90
  -6  -6   0  290.57   11.00
  -6  -6   0  288.27   10.90
  -6   7   0  187.68    7.50
  -6  -7   0  183.48    7.80
  -6   7   0  185.28    7.90
  -6   7   0  193.98    8.10
  -6   7   0  181.68    7.90
  -6  -7   0  189.98    6.80
   6   7   0  180.58    8.60
  -6   7   0  183.38    7.70
  -6  -7   0  183.48    7.90
   6  -7   0  186.88    7.60
   6  -7   0  188.08    7.50
  -6   7   0  194.08    8.20
  -6   7   0  170.08    7.90
   6   7   0  190.48    7.90
  -6  -7   0  171.88    7.50
   6   7   0  175.78    8.30
  -6   8   0    0.60    0.90
  -6   8   0    0.50    0.70
   6   8   0    0.50    1.00
  -6   8   0   -0.10    0.90
   6  -8   0    0.30    0.80
   6  -8   0    0.80    0.70
   6   8   0   -1.90    0.90
  -6   8   0   -0.80    0.80
  -6  -8   0   -0.20    0.80
   6  -8   0    0.50    0.90
  -6   8   0    0.60    0.80
  -6  -8   0    1.00    0.70
  -6   8   0    0.90    1.00
  -6  -8   0    0.50    0.90
  -6  -8   0    1.50    1.00
   6   8   0    0.50    0.80
  -6   8   0    1.20    0.80
  -6  -9   0   92.49    5.30
   6   9   0  102.09    5.50
  -6   9   0  106.09    5.70
  -6  -9   0   97.89    5.30
  -6   9   0   96.89    5.60
  -6   9   0   98.09    5.10
   6  -9   0   95.89    5.40
  -6   9   0  105.39    5.50
  -6   9   0  102.19    5.60
   6   9   0   99.59    6.00
   6  -9   0   97.89    5.40
  -6  -9   0   99.29    5.10
   6  -9   0   91.69    4.90
  -6   9   0  107.59    5.20
   6  -9   0   97.69    5.10
   6   9   0   99.59    6.20
  -6   9   0  109.29    5.70
   6 -10   0  200.38    9.10
  -6  10   0  199.98    9.10
  -6  10   0  183.78    8.40
   6 -10   0  175.68    8.40
  -6  10   0  186.08    9.00
  -6  10   0  186.58    8.40
   6 -10   0  207.48    8.50
   6  10   0  199.28    9.80
   6 -10   0  205.18    9.00
  -6 -10   0  180.48    8.40
  -6  10   0  204.88    9.20
   6  10   0  182.68    9.60
  -6  10   0  193.28    9.10
  -6 -10   0  195.78    8.80
  -6 -10   0  189.68    8.70
   6 -10   0  201.78    9.10
   6  10   0  195.98    8.90
  -6  10   0  190.98    8.80
   6 -11   0    6.40    1.50
  -6  11   0   12.70    2.10
  -6  11   0    9.80    2.00
   6 -11   0    8.20    1.80
   6 -11   0    8.90    2.20
  -6 -11   0   12.90    2.30
  -6  11   0   12.40    2.40
  -6 -11   0    8.20    1.70
  -6  11   0   11.00    2.40
  -6  11   0   10.70    1.90
  -6  11   0   10.70    2.30
   6  11   0    4.30    2.10
   6  11   0    7.30    2.50
   6  11   0    9.10    2.10
   6 -11   0   10.40    2.00
   6 -11   0   10.50    2.20
  -6 -11   0   10.40    2.10
   6 -11   0   11.60    2.10
  -6  11   0    7.60    2.00
  -6 -12   0    5.70    1.50
   6 -12   0    5.50    1.60
  -6  12   0    5.50    1.90
   6 -12   0    3.00    1.40
   6  12   0    5.20    2.30
   6 -12   0    7.10    1.90
  -6 -12   0    6.20    2.00
   6 -12   0    6.20    1.70
   6  12   0    6.60    2.40
   6 -12   0    7.70    2.10
  -6  12   0    6.50    2.00
  -6  12   0    5.60    1.80
  -6  12   0    5.80    2.10
  -6 -12   0    4.90    1.70
   6  12   0    6.90    2.10
  -6 -13   0   23.80    3.30
   6 -13   0   25.60    3.40
   6 -13   0   28.90    3.40
   6  13   0   28.70    3.70
  -6 -13   0   23.90    3.30
  -6  13   0   28.70    3.90
   6  13   0   21.10    4.00
   6  13   0   27.10    4.40
  -6  13   0   28.70    3.60
  -6  13   0   25.40    3.70
  -6  13   0   28.10    3.50
   6 -13   0   30.10    3.70
   6 -14   0   34.30    4.10
  -6 -14   0   36.70    4.20
   6 -14   0   37.80    4.00
   6  14   0   38.70    5.10
   6  14   0   39.40    5.30
  -6  14   0   32.80    3.80
  -6  14   0   40.60    4.80
   6  14   0   39.00    4.50
  -6 -14   0   48.70    4.90
   6 -14   0   37.40    4.20
  -6  14   0   42.10    4.80
   6  15   0   64.49    6.10
   6 -15   0   74.39    5.10
   6 -15   0   63.39    5.20
  -6 -15   0   70.29    5.40
  -6  15   0   69.19    5.40
  -6  15   0   66.69    6.50
   6  15   0   78.29    7.80
  -6 -15   0   70.89    5.30
  -7   0   0    1.00    0.50
  -7   0   0    0.60    0.30
  -7   0   0    0.40    0.30
  -7   0   0    1.00    0.40
  -7   0   0    0.40    0.20
   7   0   0    0.40    0.20
   7   0   0    0.70    0.40
  -7   1   0    0.40    0.40
  -7   1   0   -0.10    0.10
  -7  -1   0    0.10    0.30
   7   1   0   -0.10    0.30
   7  -1   0    0.60    0.40
  -7  -1   0   -0.10    0.30
  -7   1   0   -0.20    0.20
  -7  -1   0    0.40    0.30
  -7  -1   0   -0.10    0.20
  -7  -1   0    0.60    0.40
  -7   1   0    0.20    0.40
   7  -1   0   -0.20    0.20
   7   1   0    0.10    0.30
  -7   1   0    0.40    0.40
   7   1   0    0.10    0.30
  -7   2   0   -0.50    0.30
  -7  -2   0    0.40    0.40
   7   2   0    0.50    0.50
   7  -2   0    0.20    0.30
  -7   2   0   -0.20    0.40
  -7  -2   0    0.30    0.40
   7  -2   0    0.40    0.30
   7   2   0    0.40    0.40
   7   2   0    0.10    0.30
  -7   2   0   -0.50    0.30
  -7  -2   0    0.10    0.30
  -7  -2   0    0.10    0.30
  -7   2   0    0.30    0.20
  -7   2   0    0.00    0.50
   7   2   0   -0.10    0.30
  -7  -2   0    0.10    0.40
   7   3   0   -0.60    0.40
  -7  -3   0    0.50    0.50
  -7  -3   0    0.60    0.50
  -7   3   0   -0.40    0.40
  -7   3   0    0.60    0.60
  -7   3   0    0.40    0.50
  -7   3   0    0.10    0.30
  -7   3   0   -0.40    0.50
  -7  -3   0   -0.30    0.50
   7   3   0    0.30    0.30
   7   3   0    0.50    0.60
   7  -3   0    0.10    0.30
   7   3   0   -1.10    0.50
   7  -3   0   -0.10    0.40
  -7   3   0    0.70    0.50
  -7  -3   0    0.80    0.40
  -7  -4   0   -0.30    0.40
   7   4   0   -0.40    0.60
  -7   4   0   -0.30    0.50
  -7  -4   0   -0.10    0.30
  -7   4   0    0.20    0.60
   7   4   0    0.10    0.70
  -7   4   0    0.00    0.40
   7  -4   0    0.30    0.50
  -7   4   0   -0.70    0.40
  -7   4   0   -0.50    0.60
   7  -4   0   -0.60    0.30
  -7  -4   0    0.90    0.60
  -7  -4   0   -0.70    0.50
   7   4   0   -0.10    0.30
  -7   4   0   -0.40    0.30
  -7   4   0    0.30    0.70
   7   4   0    0.30    0.50
   7   5   0    0.30    0.80
   7  -5   0    0.10    0.60
  -7  -5   0   -0.30    0.50
  -7   5   0    0.00    0.70
  -7   5   0   -0.30    0.60
  -7   5   0    0.70    0.70
   7  -5   0   -0.20    0.50
  -7   5   0   -0.10    0.60
  -7   5   0   -0.50    0.60
  -7   5   0   -0.30    0.40
  -7  -5   0    0.40    0.60
  -7  -5   0    0.10    0.60
   7   5   0   -0.40    0.70
   7   5   0   -0.80    0.50
  -7   5   0   -0.30    0.50
  -7  -5   0   -0.50    0.30
  -7   6   0   -0.80    0.50
  -7   6   0    0.10    0.50
  -7   6   0    0.10    0.70
   7  -6   0    0.30    0.50
  -7   6   0    0.50    0.60
  -7   6   0   -0.60    0.70
   7   6   0   -0.80    0.60
  -7   6   0    0.60    0.70
  -7  -6   0    0.40    0.60
  -7  -6   0    0.70    0.70
  -7  -6   0    0.20    0.60
  -7  -6   0    0.90    0.40
   7   6   0   -0.10    0.80
   7  -6   0   -0.10    0.60
   7  -6   0    0.10    0.50
  -7   6   0   -0.30    0.60
   7   6   0   -0.20    0.80
   7   7   0    5.70    1.50
   7   7   0    5.80    1.30
   7   7   0    4.30    1.40
  -7  -8   0    1.50    1.00
   7   8   0    0.50    0.80
  -7   8   0    0.10    0.90
  -7   8   0    0.30    0.70
   7   8   0   -0.60    0.90
  -7   8   0   -0.90    0.70
  -7   8   0   -0.30    0.80
  -7  -8   0    0.70    0.90
  -7  -8   0    0.20    0.80
   7   8   0   -1.70    0.90
   7  -8   0   -1.80    0.60
   7  -8   0    1.10    0.70
  -7   8   0   -0.20    0.70
   7  -8   0    0.10    0.80
  -7   8   0    0.00    0.70
  -7   8   0   -1.50    0.70
   7  -9   0   -0.50    0.90
   7   9   0   -1.20    0.90
  -7   9   0   -0.20    1.00
   7   9   0   -0.30    1.10
  -7   9   0    1.60    1.20
   7  -9   0   -0.80    0.90
  -7  -9   0   -0.40    0.90
  -7   9   0   -1.20    0.70
  -7   9   0    0.00    1.00
   7  -9   0   -0.20    0.70
  -7  -9   0   -0.30    0.90
   7  -9   0   -0.10    0.80
  -7   9   0   -0.90    0.80
  -7   9   0    0.10    0.80
  -7   9   0   -0.10    0.70
   7  -9   0    0.00    0.80
   7   9   0    1.80    1.10
  -7  -9   0   -0.40    1.00
   7  10   0   -0.50    1.30
   7 -10   0    0.30    1.00
  -7  10   0   -0.60    1.10
  -7  10   0    0.30    1.20
  -7 -10   0   -0.50    1.00
   7  10   0    2.10    1.50
  -7  10   0    0.90    1.20
   7 -10   0   -1.10    0.70
  -7  10   0    1.40    1.00
  -7  10   0   -1.40    1.00
   7 -10   0   -1.30    1.00
  -7  10   0    1.50    1.00
  -7  10   0    1.40    1.10
   7  10   0   -1.70    1.00
   7 -10   0    0.10    1.20
   7 -10   0   -0.40    1.10
  -7 -10   0    0.10    0.80
   7 -10   0   -0.40    0.80
  -7 -10   0    0.30    1.00
   7 -11   0   -0.40    1.00
   7 -11   0    1.30    1.10
  -7  11   0   -0.70    0.90
  -7 -11   0   -0.10    1.30
   7  11   0    0.70    1.50
  -7  11   0    1.00    1.00
  -7 -11   0    0.80    1.20
   7 -11   0    1.00    1.10
  -7  11   0    0.70    1.30
   7 -11   0    0.50    0.80
  -7  11   0   -1.40    1.00
   7 -11   0    3.30    1.30
   7  11   0   -1.10    1.50
   7 -11   0    0.60    1.00
   7  11   0   -1.10    1.20
  -7  11   0    1.50    1.40
  -7  11   0   -1.50    1.10
   7 -11   0    0.30    1.20
  -7  11   0    1.00    1.20
  -7 -11   0    0.90    1.00
  -7  12   0   -0.70    1.00
  -7  12   0   -0.40    1.30
   7  12   0   -0.80    1.70
   7 -12   0    0.10    1.10
  -7  12   0   -1.20    1.20
   7  12   0    1.30    1.80
  -7 -12   0   -0.80    1.20
  -7  12   0    1.60    1.50
  -7 -12   0   -0.70    1.30
  -7 -12   0   -1.30    1.10
   7 -12   0    0.80    1.20
   7 -12   0    0.60    1.30
   7  12   0    0.10    1.20
   7 -12   0   -1.80    0.90
   7 -12   0    2.10    1.30
  -7  12   0    0.40    1.30
   7 -12   0   -0.30    1.20
  -7  13   0   -1.50    1.10
   7 -13   0   -0.80    1.30
  -7 -13   0   -0.10    1.40
  -7  13   0   -1.70    1.40
  -7 -13   0    1.80    1.50
  -7  13   0   -0.50    1.60
  -7  13   0    0.70    1.50
   7  13   0    1.30    1.60
   7 -13   0    1.30    1.10
   7 -13   0    0.80    1.50
   7 -13   0   -0.60    0.90
   7  13   0   -0.10    2.00
   7  13   0    1.50    1.80
   7  14   0    1.70    2.30
   7  14   0   -0.70    1.70
  -7 -14   0   -0.40    1.50
   7 -14   0    0.20    1.40
  -7  14   0   -0.30    1.30
  -7 -14   0    0.50    1.30
  -7  14   0    0.80    1.70
  -7  14   0    1.10    1.80
   7 -14   0   -0.30    1.50
   7  14   0   -1.90    2.00
   7 -14   0    0.90    1.40
  -7 -15   0    1.50    2.00
  -7  15   0   -2.10    1.50
   7 -15   0    0.60    1.40
  -7 -15   0    2.00    1.80
   7 -15   0    0.70    1.40
  -7  15   0    1.10    1.90
   7  15   0   -0.80    2.00
   8   0   0   25.00    1.30
  -8   0   0   26.70    1.10
  -8   0   0   24.10    1.60
  -8   0   0   24.90    1.40
   8   0   0   26.80    1.60
  -8   0   0   24.20    1.60
  -8   0   0   22.70    1.60
  -8  -1   0  118.89    4.70
  -8   1   0  110.59    4.90
  -8  -1   0  118.49    4.30
   8   1   0  124.89    4.70
   8   1   0  111.79    4.60
  -8  -1   0  115.79    4.70
  -8  -1   0  115.79    4.50
   8   1   0  113.39    4.80
  -8   1   0  114.99    4.90
   8  -1   0  121.29    4.70
  -8   1   0  119.99    4.00
   8  -1   0  120.09    4.30
  -8  -1   0  116.99    4.70
  -8   1   0  114.59    4.80
  -8   1   0  114.29    4.50
  -8   2   0  293.07   11.70
   8   2   0  320.17   11.70
  -8  -2   0  322.57   11.10
  -8  -2   0  324.57   11.40
   8  -2   0  330.27   11.40
  -8   2   0  312.87   11.20
  -8  -2   0  321.87   11.20
  -8   2   0  325.17   11.60
  -8   2   0  336.37   10.70
   8   2   0  314.57   11.20
   8  -2   0  315.27   11.00
   8   2   0  318.47   11.50
  -8  -2   0  324.07   11.30
  -8  -2   0  312.37   11.30
  -8   2   0  315.27   11.70
   8  -3   0  392.36   13.80
   8  -3   0  393.46   14.20
  -8  -3   0  413.16   13.90
   8   3   0  410.86   13.90
  -8   3   0  391.26   14.70
  -8   3   0  416.46   14.70
  -8   3   0  410.76   14.20
   8   3   0  413.56   14.20
  -8  -3   0  406.96   14.20
  -8  -3   0  394.26   14.20
   8   3   0  379.06   14.70
   8   3   0  396.46   14.50
  -8  -3   0  415.06   14.10
  -8   3   0  395.66   14.50
  -8   3   0  422.86   13.70
  -8  -3   0  401.16   14.00
  -8  -4   0  164.28    6.10
  -8   4   0  150.68    6.40
  -8  -4   0  170.88    6.50
  -8   4   0  159.98    6.00
  -8   4   0  164.08    6.90
  -8   4   0  157.88    6.50
   8   4   0  157.38    6.80
   8   4   0  155.88    6.40
  -8   4   0  161.68    6.80
   8  -4   0  155.98    6.40
   8  -4   0  163.98    6.10
   8   4   0  172.58    5.90
   8   4   0  148.09    7.00
  -8  -4   0  165.68    6.40
  -8  -4   0  166.68    6.50
  -8   4   0  164.98    6.90
   8   5   0 1646.14   57.69
  -8  -5   0 1745.73   56.19
   8  -5   0 1720.93   56.49
  -8  -5   0 1759.22   56.89
  -8  -5   0 1654.93   56.89
  -8   5   0 1683.93   56.99
  -8   5   0 1730.63   56.39
  -8  -5   0 1745.53   56.79
  -8   5   0 1696.43   56.59
  -8   5   0 1648.24   57.19
   8   5   0 1700.73   55.79
   8   5   0 1719.93   56.89
   8  -5   0 1692.33   56.89
  -8   5   0 1665.13   57.29
   8   5   0 1655.03   57.39
  -8   5   0 1656.43   57.19
  -8   5   0 1652.63   56.89
  -8   6   0   14.00    2.00
   8  -6   0   16.50    1.60
   8   6   0   14.60    2.10
   8   6   0   15.30    1.90
  -8   6   0   10.80    1.60
  -8  -6   0   14.70    1.80
  -8  -6   0   14.50    1.10
  -8  -6   0   16.50    1.80
  -8   6   0   14.30    1.50
  -8   6   0   14.10    1.70
   8  -6   0   15.00    1.60
  -8   6   0   17.00    2.10
  -8  -6   0   14.50    1.70
  -8   6   0   12.60    1.90
   8   6   0   13.50    2.20
  -8   6   0   13.00    1.80
   8  -6   0   15.30    1.80
  -8   7   0   89.09    4.30
   8  -7   0   92.59    4.30
  -8  -7   0   97.39    3.80
   8   7   0   87.79    5.30
   8  -7   0   92.99    4.40
  -8   7   0   87.09    4.60
   8  -7   0   92.79    4.70
  -8   7   0   93.99    4.80
   8   7   0   98.89    5.60
  -8  -7   0   88.99    4.70
  -8   7   0   89.29    5.00
  -8   7   0   92.99    4.80
  -8  -7   0   94.89    4.60
  -8   7   0   96.49    5.10
  -8   7   0   86.29    4.70
   8   7   0   93.79    4.70
  -8  -7   0   92.09    4.70
  -8   8   0    0.60    0.70
  -8  -8   0    0.60    0.90
  -8  -8   0    0.20    0.70
   8  -8   0    2.50    0.90
   8  -8   0    1.40    0.90
  -8  -8   0    1.60    1.10
  -8   8   0    0.30    0.90
   8   8   0    0.80    1.20
  -8   8   0   -0.60    0.60
  -8   8   0    1.00    1.00
   8   8   0   -0.60    0.90
   8  -8   0    3.00    1.10
  -8   8   0    0.70    1.00
  -8   8   0    0.50    1.00
  -8   8   0    2.10    1.20
   8   8   0    1.80    1.10
   8  -9   0   22.30    2.60
  -8   9   0   18.70    2.40
   8  -9   0   26.10    2.50
   8   9   0   13.30    2.50
   8   9   0   22.30    2.70
   8  -9   0   20.90    2.40
  -8  -9   0   23.30    2.50
  -8   9   0   19.60    2.20
  -8   9   0   24.70    2.70
   8  -9   0   19.00    2.50
  -8   9   0   21.90    3.00
  -8  -9   0   11.40    2.10
  -8   9   0   23.00    2.70
   8   9   0   24.20    3.40
  -8  -9   0   22.60    2.70
  -8   9   0   22.40    2.80
  -8   9   0   18.20    2.60
  -8  10   0   16.80    2.20
  -8  10   0   17.10    2.80
   8 -10   0   19.10    2.40
  -8  10   0   15.10    2.50
  -8  10   0   18.90    2.60
  -8  10   0   16.90    2.60
   8 -10   0   13.90    2.10
  -8  10   0   18.30    2.50
   8 -10   0   13.60    2.50
  -8 -10   0   16.00    2.40
   8 -10   0   14.70    2.30
   8  10   0   18.50    2.60
  -8 -10   0   11.90    2.30
  -8  10   0   15.20    2.70
   8  10   0   13.30    2.80
   8 -10   0   17.40    2.40
  -8 -10   0   17.90    2.30
   8  10   0   15.10    3.10
   8 -11   0   11.20    2.00
  -8  11   0   10.80    2.20
  -8  11   0   11.00    2.10
  -8  11   0    9.30    2.00
  -8  11   0    8.60    2.00
  -8  11   0   10.10    2.50
   8 -11   0    6.20    1.80
  -8 -11   0   15.60    2.50
  -8 -11   0   11.50    2.20
  -8  11   0   10.20    2.30
   8 -11   0    9.10    2.00
  -8 -11   0   12.00    1.90
   8 -11   0    7.80    1.80
   8 -11   0    7.80    1.70
   8  11   0   14.00    2.50
   8 -11   0    9.20    2.00
  -8  11   0   14.00    2.40
   8  11   0   13.10    2.90
   8 -11   0   12.90    2.20
   8  11   0   10.70    2.70
  -8  12   0   55.09    4.30
   8  12   0   41.10    4.20
  -8  12   0   46.50    4.60
   8 -12   0   41.00    3.90
  -8 -12   0   45.50    4.50
  -8 -12   0   37.20    3.90
   8 -12   0   37.40    4.50
  -8  12   0   47.50    3.80
   8 -12   0   52.79    5.00
   8  12   0   43.30    5.30
   8 -12   0   42.90    4.00
  -8  12   0   42.70    4.10
   8  12   0   52.49    5.70
   8 -12   0   44.30    4.30
  -8  12   0   45.20    4.50
  -8 -12   0   43.10    3.50
   8 -12   0   45.50    3.50
   8 -12   0   43.80    4.30
  -8  13   0   28.10    3.40
   8 -13   0   27.40    3.10
   8  13   0   29.70    4.70
   8  13   0   30.90    4.60
  -8  13   0   25.60    3.60
   8 -13   0   26.40    3.40
   8 -13   0   27.00    3.50
  -8 -13   0   25.20    3.40
   8  13   0   28.00    3.70
  -8  13   0   26.40    3.70
  -8 -13   0   26.80    3.50
   8  14   0    3.20    2.80
  -8 -14   0    2.10    1.80
  -8  14   0    4.60    2.10
   8 -14   0    1.20    1.60
   8  14   0    3.40    2.00
   8 -14   0    3.00    1.70
   8 -14   0    3.50    1.70
  -8  14   0    3.20    1.90
   8  14   0    4.30    2.60
  -8 -14   0    4.50    2.00
  -8  14   0    3.30    2.10
   8 -15   0   54.59    5.10
  -8 -15   0   59.59    5.70
  -8  15   0   75.79    7.70
  -8  15   0   70.39    5.60
  -8 -15   0   59.59    5.70
   8 -15   0   53.09    5.10
   8  15   0   60.39    6.90
   9   0   0    0.00    0.30
  -9   0   0    0.30    0.40
  -9   0   0    0.50    0.50
  -9   0   0    0.40    0.20
  -9   0   0   -0.40    0.40
   9   0   0    0.50    0.50
  -9   0   0    0.10    0.50
  -9   1   0   -0.10    0.10
  -9   1   0   -0.20    0.30
   9   1   0    0.10    0.60
  -9  -1   0   -0.40    0.40
  -9  -1   0   -0.30    0.40
  -9   1   0    0.30    0.50
  -9   1   0    0.30    0.50
   9  -1   0   -0.40    0.20
  -9   1   0    0.80    0.60
  -9  -1   0   -0.30    0.30
   9   1   0   -0.70    0.40
   9  -1   0    0.40    0.50
   9   1   0   -0.50    0.40
  -9  -1   0    0.50    0.50
  -9  -1   0    0.70    0.50
  -9  -2   0   -0.20    0.40
  -9  -2   0    0.10    0.40
  -9   2   0   -0.20    0.60
   9  -2   0    0.20    0.40
  -9   2   0   -0.10    0.20
   9   2   0   -0.60    0.50
  -9  -2   0    0.10    0.40
   9   2   0   -0.70    0.30
  -9   2   0   -0.10    0.50
  -9  -2   0    0.20    0.50
   9  -2   0   -0.40    0.20
  -9   2   0   -0.20    0.60
   9   2   0   -0.30    0.50
  -9   2   0   -0.40    0.40
  -9  -2   0    0.00    0.50
   9   3   0    0.40    0.50
  -9  -3   0    0.70    0.50
   9   3   0    0.70    0.40
   9  -3   0    0.00    0.30
   9  -3   0   -0.50    0.40
  -9   3   0    0.40    0.30
  -9  -3   0    0.20    0.50
  -9   3   0   -0.50    0.60
   9   3   0    0.80    0.70
  -9  -3   0   -0.80    0.30
  -9   3   0    0.40    0.50
  -9   3   0    0.70    0.60
  -9  -3   0   -0.10    0.40
  -9  -3   0    0.90    0.60
   9   3   0    0.00    0.60
  -9   3   0   -0.10    0.70
   9   4   0   -0.30    0.60
   9  -4   0   -0.30    0.30
  -9   4   0    0.80    0.60
  -9   4   0    0.30    0.70
  -9   4   0    0.40    0.30
  -9   4   0    0.10    0.60
   9   4   0   -0.30    0.40
  -9  -4   0   -0.20    0.50
  -9  -4   0    0.70    0.70
  -9  -4   0   -0.80    0.50
   9   4   0   -0.50    0.80
   9  -4   0   -0.40    0.50
  -9  -4   0   -0.30    0.40
  -9   4   0   -0.10    0.60
  -9   4   0   -0.20    0.50
   9   4   0    0.50    0.50
  -9   5   0   -0.20    0.60
  -9   5   0   -0.30    0.40
  -9   5   0    0.20    0.60
  -9   5   0    0.60    0.70
  -9   5   0    0.60    0.70
  -9  -5   0   -0.10    0.60
   9  -5   0   -0.50    0.60
  -9  -5   0    0.30    0.40
   9   5   0    1.00    0.80
   9   5   0    0.20    0.80
   9  -5   0    0.50    0.50
  -9   5   0    0.00    0.80
  -9  -5   0   -0.60    0.60
  -9  -5   0    0.10    0.60
   9   5   0   -0.20    0.50
   9   5   0   -0.30    0.30
  -9  -6   0    1.10    0.90
   9   6   0   -0.60    0.90
  -9   6   0    0.90    0.70
  -9  -6   0   -0.20    0.40
  -9   6   0    0.20    0.50
   9  -6   0    0.50    0.70
   9  -6   0   -0.50    0.40
  -9  -6   0    0.60    0.70
  -9   6   0    0.50    0.80
   9   6   0   -0.50    0.80
   9   6   0   -0.60    0.70
   9  -6   0   -0.30    0.50
  -9   6   0   -0.60    0.70
  -9   6   0    0.80    0.70
  -9   6   0   -0.20    0.70
  -9  -6   0   -0.40    0.60
  -9   6   0    0.50    0.50
  -9   7   0    0.60    0.60
  -9   7   0    0.40    0.70
   9  -7   0   -0.20    0.60
   9   7   0    0.10    1.00
  -9   7   0    1.10    0.80
  -9   7   0    0.40    0.90
  -9   7   0    0.20    0.80
   9  -7   0   -0.40    0.60
   9   7   0    0.80    1.10
  -9  -7   0    0.20    0.80
   9   7   0   -1.40    0.70
  -9   7   0    0.60    0.90
  -9  -7   0    0.20    0.50
  -9   7   0   -0.30    0.70
  -9  -7   0   -0.50    0.80
  -9  -7   0    1.00    0.90
   9  -7   0   -0.30    0.60
  -9   8   0    0.30    1.00
   9  -8   0    0.30    0.70
  -9   8   0    0.10    0.90
   9  -8   0   -0.40    0.70
  -9  -8   0    0.40    0.90
  -9   8   0   -1.30    0.90
  -9   8   0    0.00    0.80
  -9   8   0    0.10    0.80
   9  -8   0   -0.30    0.80
  -9  -8   0   -0.50    0.80
  -9   8   0   -1.00    0.70
  -9   8   0    0.80    0.80
   9   8   0   -0.20    0.80
  -9  -8   0   -1.00    0.70
   9   8   0    0.10    1.20
   9   8   0   -0.30    1.10
   9  -9   0    1.50    1.10
   9   9   0   -0.10    0.90
  -9   9   0   -0.30    1.00
  -9   9   0   -0.50    1.00
  -9   9   0   -0.40    0.90
   9   9   0    0.50    1.40
  -9  -9   0    0.20    0.90
  -9   9   0    0.60    1.00
   9  -9   0    0.50    0.90
  -9  -9   0    0.00    0.90
  -9  -9   0    0.90    1.00
  -9   9   0   -0.40    0.90
  -9   9   0    0.70    1.10
   9  -9   0   -0.80    0.80
   9   9   0   -0.70    1.20
  -9   9   0   -0.50    0.80
   9  -9   0    1.30    1.20
  -9 -10   0    1.20    1.10
  -9  10   0   -0.80    0.90
  -9 -10   0   -1.80    0.80
  -9  10   0    0.10    1.20
   9  10   0    0.70    1.70
   9 -10   0    0.80    1.00
   9 -10   0    1.30    1.10
  -9  10   0    0.30    1.10
   9 -10   0   -0.20    0.90
  -9  10   0   -1.20    0.90
  -9  10   0    0.60    1.20
   9 -10   0   -0.70    0.60
  -9  10   0   -0.20    1.30
   9  10   0    0.50    1.50
  -9  10   0    0.20    1.00
   9  10   0    0.80    1.10
  -9 -10   0    1.00    1.20
  -9  11   0    0.00    1.40
   9 -11   0   -0.30    0.70
  -9 -11   0    1.40    1.00
   9 -11   0   -0.40    1.10
   9  11   0    0.40    1.60
  -9  11   0    0.50    1.10
  -9 -11   0   -0.20    1.30
   9 -11   0   -0.70    1.00
   9  11   0    0.80    1.60
  -9  11   0    0.20    1.10
   9 -11   0    1.10    1.00
  -9 -11   0   -1.20    1.00
  -9  11   0    1.70    1.40
  -9  11   0   -0.30    1.60
   9 -11   0    0.40    1.00
   9 -11   0   -0.20    1.00
  -9  11   0   -0.30    1.00
   9  11   0   -0.90    1.00
  -9  11   0    1.20    1.30
   9 -11   0    0.20    1.10
  -9 -12   0   -0.90    1.00
   9 -12   0   -1.00    1.00
   9 -12   0    0.50    1.10
  -9  12   0    0.20    1.30
  -9 -12   0    2.30    1.60
  -9  12   0   -0.70    1.40
  -9  12   0    0.50    1.60
   9 -12   0   -0.40    1.20
   9 -12   0    2.00    1.90
  -9 -12   0   -2.00    1.00
   9 -12   0    0.10    1.30
   9  12   0   -0.70    1.70
   9 -12   0   -1.30    0.90
   9  12   0   -1.40    1.50
   9  12   0    3.70    2.10
   9 -12   0   -0.10    1.30
  -9  12   0   -1.30    1.10
  -9  12   0   -1.00    1.10
   9  13   0   -0.60    1.80
  -9  13   0    0.50    1.60
  -9  13   0   -2.20    1.30
   9 -13   0   -0.80    0.80
   9 -13   0    0.60    2.40
   9 -13   0    1.40    1.20
  -9  13   0    0.70    1.40
  -9 -13   0    1.10    1.50
  -9 -13   0   -0.60    1.30
   9  13   0   -0.50    1.90
   9  13   0   -1.40    1.30
   9 -13   0    0.60    1.20
   9 -14   0    2.20    1.40
  -9  14   0    0.70    1.80
  -9 -14   0    2.50    1.60
   9  14   0    0.40    1.90
  -9  14   0   -2.50    1.50
   9  14   0    0.60    2.60
  -9 -14   0    0.00    1.20
   9 -14   0    0.90    1.50
  -9  15   0   -0.40    1.60
   9  15   0    0.20    2.30
  -9 -15   0    0.60    1.70
  -9 -15   0    1.30    1.70
   9 -15   0    0.80    1.50
 -10   0   0 2045.50   65.29
  10   0   0 1947.91   65.79
 -10   0   0 1939.31   65.89
 -10   0   0 2017.60   66.29
 -10   0   0 2049.89   66.39
 -10   0   0 1968.50   66.39
  10   0   0 1947.91   66.19
 -10  -1   0   29.90    1.80
 -10   1   0   31.90    2.20
  10  -1   0   32.20    1.60
  10   1   0   29.80    1.90
  10   1   0   28.80    1.80
  10   1   0   31.40    2.10
 -10   1   0   31.30    1.80
 -10   1   0   32.90    2.10
  10  -1   0   30.00    1.90
 -10  -1   0   30.60    2.00
 -10  -1   0   29.90    1.90
 -10   1   0   32.00    1.20
 -10   1   0   29.60    2.20
 -10  -1   0   32.70    2.10
 -10  -1   0   29.40    1.50
  10  -2   0   -0.20    0.40
 -10  -2   0    0.40    0.60
 -10   2   0    0.50    0.60
 -10   2   0    2.40    0.90
 -10  -2   0    0.90    0.60
  10  -2   0    0.10    0.30
 -10   2   0    1.10    0.50
  10   2   0   -0.10    0.40
 -10  -2   0    0.50    0.40
  10   2   0    0.90    0.60
 -10  -2   0    0.90    0.60
 -10   2   0    1.10    0.80
 -10   2   0    1.30    0.20
  10   2   0    0.80    0.70
 -10  -2   0    1.30    0.60
  10   3   0  586.54   20.90
  10   3   0  571.14   20.50
 -10  -3   0  585.74   20.00
 -10   3   0  565.84   20.80
 -10   3   0  588.14   20.70
  10  -3   0  574.54   19.70
 -10   3   0  616.94   19.50
  10   3   0  584.94   20.00
 -10   3   0  582.84   20.20
 -10   3   0  575.34   20.80
 -10  -3   0  552.84   20.20
 -10  -3   0  587.24   20.00
 -10  -3   0  589.54   20.30
 -10  -3   0  581.44   20.10
  10  -3   0  586.74   20.30
 -10  -4   0    1.60    0.70
 -10   4   0    0.50    0.70
 -10   4   0    1.10    0.60
 -10   4   0    0.50    0.40
  10   4   0    0.40    0.60
 -10   4   0    0.80    0.80
  10  -4   0    0.90    0.70
  10   4   0    0.80    0.90
  10   4   0    0.20    0.50
 -10  -4   0    1.40    0.70
 -10  -4   0    0.80    0.50
 -10   4   0    0.10    0.70
 -10  -4   0    1.10    0.60
  10  -4   0    0.60    0.50
  10   4   0    0.50    0.80
  10  -5   0  744.63   25.00
  10   5   0  703.63   25.50
 -10  -5   0  701.23   24.80
  10   5   0  711.73   24.80
 -10   5   0  704.23   25.40
 -10   5   0  749.53   25.10
 -10   5   0  721.93   25.50
 -10  -5   0  713.33   24.90
  10   5   0  662.53   25.80
 -10  -5   0  743.03   24.40
 -10   5   0  710.43   25.00
  10   5   0  719.33   24.10
 -10   5   0  717.43   24.30
 -10  -5   0  738.93   24.90
 -10   5   0  688.73   25.50
  10  -5   0  691.93   24.40
  10  -6   0   96.99    4.20
 -10   6   0  102.89    5.20
  10  -6   0   97.49    4.70
  10   6   0   90.09    4.60
  10   6   0   90.69    5.40
 -10   6   0   90.89    5.10
  10  -6   0   92.89    4.20
 -10  -6   0   88.59    3.90
 -10  -6   0  103.09    4.70
 -10   6   0   99.59    4.20
 -10  -6   0   94.49    4.60
 -10   6   0   97.89    5.20
 -10   6   0   92.39    4.80
 -10  -6   0   89.79    4.60
 -10   6   0  101.49    4.80
  10   6   0   89.59    5.20
 -10   7   0  177.98    8.80
  10  -7   0  199.58    7.80
 -10   7   0  201.88    9.00
 -10   7   0  204.98    8.80
  10   7   0  210.28    9.30
  10  -7   0  196.08    8.30
  10  -7   0  193.48    7.90
 -10  -7   0  194.48    8.20
 -10  -7   0  202.58    8.40
  10   7   0  193.28    8.30
 -10   7   0  200.78    7.90
 -10   7   0  198.28    8.10
 -10   7   0  213.28    8.60
 -10  -7   0  195.58    8.40
 -10   7   0  198.48    8.50
  10   7   0  195.38    9.50
 -10  -7   0  206.58    7.50
 -10   8   0   17.00    1.90
  10  -8   0   17.60    2.20
 -10   8   0   16.70    2.60
 -10  -8   0   17.30    2.20
 -10   8   0   18.00    2.10
  10  -8   0   16.30    1.90
 -10   8   0   19.70    2.60
 -10  -8   0   16.70    2.30
  10   8   0   19.20    2.40
 -10   8   0   15.80    2.50
  10   8   0   16.00    2.70
  10   8   0   14.00    2.80
 -10   8   0   18.00    2.30
  10  -8   0   20.20    2.00
 -10  -8   0   19.50    2.20
 -10   8   0   20.10    2.50
 -10   9   0   31.30    3.70
  10   9   0   26.90    3.70
 -10   9   0   23.80    2.90
 -10  -9   0   29.60    3.00
  10  -9   0   25.40    2.80
 -10   9   0   27.50    3.00
  10  -9   0   28.20    2.30
 -10  -9   0   26.90    2.80
 -10   9   0   30.50    3.00
  10   9   0   29.50    3.10
 -10   9   0   27.20    3.40
  10   9   0   26.70    3.50
  10  -9   0   30.80    2.80
 -10   9   0   23.50    3.00
 -10  -9   0   26.90    2.90
 -10   9   0   31.40    2.50
 -10  10   0   89.99    5.20
 -10  10   0   91.19    5.80
  10 -10   0   85.69    4.60
 -10  10   0   84.79    5.10
  10  10   0   90.49    6.30
 -10 -10   0   84.49    5.20
  10  10   0   88.89    6.20
  10  10   0   83.19    5.10
 -10  10   0   87.29    5.30
  10 -10   0   84.49    4.70
 -10  10   0   89.39    4.80
 -10 -10   0   89.19    4.90
  10 -10   0   85.29    5.10
 -10 -10   0   79.29    5.10
 -10  10   0   76.39    5.10
  10 -10   0   92.69    5.20
 -10  10   0   87.49    5.90
  10  11   0   29.40    4.30
 -10  11   0   33.20    3.60
 -10  11   0   25.10    2.90
  10 -11   0   27.90    3.30
 -10  11   0   29.90    3.90
  10 -11   0   26.90    3.60
 -10  11   0   28.00    3.70
  10 -11   0   26.70    2.90
  10 -11   0   26.70    3.50
 -10 -11   0   25.40    3.20
 -10 -11   0   31.70    3.10
  10  11   0   29.10    3.50
  10 -11   0   33.50    3.60
 -10  11   0   27.10    3.50
  10 -11   0   29.40    3.30
 -10 -11   0   24.60    3.10
  10 -11   0   23.30    2.80
 -10  11   0   28.20    3.30
  10  11   0   23.30    3.90
 -10  11   0   29.50    3.40
  10 -12   0   97.49    6.30
  10  12   0   88.39    6.80
  10 -12   0   98.49    5.70
 -10  12   0   88.09    5.60
  10 -12   0   80.59    5.10
  10 -12   0   84.39    5.10
  10 -12   0   94.09    5.60
  10  12   0   89.19    5.80
 -10  12   0  102.89    6.60
 -10 -12   0   98.09    5.90
  10  12   0   87.79    6.80
 -10 -12   0   97.39    5.40
 -10  12   0   88.19    5.80
 -10 -12   0   84.79    5.60
  10 -12   0   95.09    6.30
 -10  12   0   89.99    5.80
  10  13   0    0.30    1.50
  10 -13   0    2.90    1.60
  10  13   0    5.20    2.60
  10  13   0    6.40    2.80
 -10  13   0    2.00    1.70
  10 -13   0    2.10    1.40
 -10  13   0    4.80    2.10
  10 -13   0    2.30    1.30
 -10  13   0    5.00    2.10
 -10 -13   0    2.60    1.70
 -10 -13   0    5.30    2.00
 -10 -14   0    3.30    1.80
 -10  14   0   -3.90    1.40
 -10 -14   0   -0.80    1.40
 -10  14   0    3.70    1.90
  10  14   0    2.60    2.40
  10 -14   0   -0.70    1.40
  10 -14   0    2.00    1.70
  10  14   0    1.30    2.50
 -10 -15   0   56.99    5.50
  10  15   0   56.39    6.90
 -10 -15   0   46.60    5.00
  11   0   0    2.00    0.60
 -11   0   0    2.40    0.70
 -11   0   0    2.60    0.60
  11   0   0    1.40    0.60
 -11   0   0    2.40    0.80
 -11   0   0    2.20    0.70
 -11   1   0    0.30    0.60
 -11   1   0    0.00    0.50
  11  -1   0   -0.40    0.40
 -11   1   0   -0.20    0.60
 -11  -1   0    0.10    0.60
 -11   1   0    0.70    0.50
  11   1   0    0.20    0.50
  11  -1   0    0.10    0.30
 -11  -1   0   -0.20    0.50
  11   1   0    0.30    0.50
 -11   1   0    0.10    0.10
  11   1   0    0.40    0.60
 -11  -1   0   -0.30    0.50
 -11  -1   0   -0.30    0.20
 -11  -1   0   -0.20    0.40
  11   2   0    1.20    0.60
 -11   2   0    0.20    0.60
  11   2   0   -1.10    0.60
 -11  -2   0   -0.20    0.50
  11  -2   0   -0.30    0.30
 -11   2   0    0.10    0.50
 -11   2   0   -0.70    0.60
 -11  -2   0    0.50    0.60
 -11   2   0    0.60    0.70
  11  -2   0    0.60    0.50
 -11  -2   0    0.50    0.40
 -11  -2   0   -0.20    0.50
  11   2   0   -0.40    0.40
 -11  -2   0    0.00    0.50
 -11   3   0   -0.50    0.50
  11   3   0    1.00    0.70
 -11  -3   0   -0.10    0.40
  11  -3   0   -0.20    0.30
 -11  -3   0   -0.10    0.60
  11   3   0    0.10    0.80
 -11   3   0    1.60    0.80
 -11  -3   0    0.00    0.50
 -11   3   0    1.10    0.80
 -11   3   0   -0.30    0.20
 -11  -3   0   -0.10    0.50
  11  -3   0   -0.70    0.40
  11   3   0    0.20    0.40
 -11  -3   0   -0.20    0.50
 -11   3   0    0.10    0.60
  11  -4   0    0.20    0.40
 -11   4   0   -1.10    0.60
  11   4   0    0.30    0.70
 -11   4   0    0.40    0.30
  11  -4   0   -0.40    0.50
  11   4   0    0.10    0.50
  11   4   0    1.10    0.90
 -11   4   0    1.00    0.70
 -11  -4   0    0.00    0.60
 -11  -4   0   -0.90    0.40
 -11  -4   0    0.10    0.60
 -11   4   0   -0.80    0.70
 -11   4   0   -0.20    0.50
 -11  -4   0   -0.70    0.40
  11   5   0   -1.10    0.50
  11   5   0    0.30    0.50
  11  -5   0    0.50    0.60
 -11   5   0    0.30    0.80
 -11   5   0    0.20    0.40
 -11  -5   0   -0.30    0.60
 -11  -5   0    0.30    0.50
 -11  -5   0    0.20    0.70
 -11   5   0    0.30    0.80
 -11   5   0   -0.10    0.60
  11  -5   0   -0.30    0.40
  11   5   0    0.50    0.90
 -11   5   0   -0.70    0.70
  11  -5   0    1.10    0.50
  11   5   0   -0.80    0.80
 -11  -5   0    0.20    0.80
 -11   6   0   -1.00    0.80
  11  -6   0    0.40    0.50
  11   6   0   -0.60    0.60
  11  -6   0   -0.40    0.50
 -11  -6   0    0.00    0.50
 -11   6   0    1.10    0.80
 -11   6   0   -0.20    0.40
 -11  -6   0    0.50    0.70
 -11   6   0    0.70    0.80
 -11   6   0    0.00    1.00
  11   6   0   -0.80    0.90
 -11   6   0    0.00    0.90
  11   6   0    0.30    0.90
 -11  -6   0   -0.30    0.80
 -11  -6   0   -0.10    0.70
  11  -6   0    0.80    0.80
  11  -7   0    0.10    0.70
 -11   7   0    0.20    0.60
  11  -7   0    0.70    0.60
 -11   7   0    1.10    1.10
 -11   7   0    1.20    1.00
  11   7   0   -0.40    0.80
 -11  -7   0    1.20    1.00
 -11   7   0    0.60    1.10
 -11  -7   0   -0.50    0.90
  11   7   0   -1.30    0.90
 -11   7   0   -0.10    0.90
 -11  -7   0   -0.30    0.80
  11   7   0    1.10    1.20
  11  -7   0   -0.80    0.60
 -11   7   0    0.80    0.80
  11   8   0   -0.10    1.20
 -11  -8   0   -0.10    1.00
 -11   8   0    0.70    1.00
 -11   8   0   -0.30    1.10
  11  -8   0    1.20    0.80
 -11   8   0   -0.90    0.70
 -11  -8   0   -0.70    0.80
  11   8   0    0.40    0.90
  11  -8   0   -0.30    0.60
  11   8   0    0.50    1.20
 -11   8   0   -0.30    1.00
 -11   8   0   -0.10    1.20
  11  -8   0    1.00    1.10
 -11   8   0    0.60    1.30
 -11  -8   0    0.10    0.90
 -11   8   0   -1.30    0.60
 -11  -9   0    0.70    1.10
 -11   9   0   -1.40    0.90
  11   9   0   -1.20    0.90
 -11   9   0   -0.20    1.20
 -11   9   0    0.10    1.00
  11  -9   0    0.30    1.00
  11  -9   0    0.60    0.80
  11   9   0    0.30    1.50
 -11   9   0    1.00    1.10
  11   9   0   -0.40    1.30
 -11   9   0   -1.10    0.60
 -11  -9   0   -1.80    0.90
 -11   9   0   -1.60    1.10
 -11  -9   0    0.00    1.10
  11  -9   0    0.60    0.90
 -11   9   0   -0.10    1.00
 -11  10   0    0.60    1.40
  11 -10   0    1.20    1.10
  11 -10   0    0.70    0.80
 -11 -10   0   -0.60    1.10
  11  10   0   -0.10    1.50
  11 -10   0    0.30    1.10
 -11  10   0    0.40    1.30
  11 -10   0   -0.60    1.10
 -11 -10   0   -0.40    1.10
 -11 -10   0   -0.40    1.00
 -11  10   0   -0.70    1.20
 -11  10   0    1.40    1.30
 -11  10   0    0.30    1.20
  11 -10   0   -1.70    0.90
  11  10   0   -1.10    1.20
  11  10   0   -2.10    1.10
 -11  10   0   -0.50    1.40
  11 -11   0    1.00    0.90
 -11  11   0   -1.00    1.00
  11  11   0   -2.00    1.30
 -11  11   0   -1.30    1.40
  11 -11   0    1.00    1.30
 -11 -11   0    0.70    1.20
 -11 -11   0    0.30    1.30
 -11  11   0    1.10    1.30
 -11  11   0   -1.00    1.60
  11  11   0    2.40    1.90
  11  11   0   -1.40    1.00
 -11  11   0   -2.00    1.00
  11 -11   0    1.80    1.60
 -11 -11   0   -1.30    0.80
 -11 -12   0   -3.00    0.90
  11 -12   0   -0.80    1.30
  11  12   0   -0.90    1.20
  11 -12   0    0.80    1.30
  11 -12   0   -0.40    1.30
  11 -12   0   -1.10    1.00
  11 -12   0   -1.50    1.00
 -11  12   0   -2.30    1.40
 -11  12   0   -1.60    1.50
  11  12   0    0.60    1.90
 -11 -12   0    0.40    1.40
 -11 -12   0   -0.40    1.40
 -11  12   0   -1.80    1.00
  11  12   0   -0.20    1.70
 -11  12   0   -1.50    1.30
 -11  13   0   -0.50    1.40
 -11  13   0    0.20    1.50
  11  13   0    0.20    2.20
  11  13   0   -0.50    1.90
 -11 -13   0   -0.40    1.40
 -11  13   0   -1.00    1.50
  11 -13   0    1.00    1.30
  11 -13   0    0.20    1.30
 -11 -13   0    0.00    1.50
  11 -13   0    1.00    1.30
  11  14   0    0.10    2.20
  11 -14   0   -3.30    1.30
 -11 -14   0   -0.10    1.90
 -11 -14   0    2.30    1.70
 -11  14   0   -0.20    1.50
  11  14   0   -0.30    1.80
  12   0   0   68.39    3.50
 -12   0   0   63.89    3.60
 -12   0   0   69.49    2.60
 -12   0   0   72.69    3.30
 -12   0   0   71.29    3.70
 -12   0   0   68.39    3.50
  12   0   0   70.89    3.20
  12   0   0   75.39    3.70
 -12   1   0  111.39    4.70
  12   1   0  125.99    5.10
 -12  -1   0  115.79    5.20
 -12  -1   0  115.69    5.10
  12   1   0  116.99    4.80
 -12   1   0  112.59    5.40
 -12  -1   0  114.39    5.10
 -12  -1   0  113.99    4.80
  12  -1   0  114.29    4.50
  12  -1   0  103.69    4.90
 -12  -1   0  116.99    4.30
  12   1   0  107.19    5.20
 -12   1   0  123.39    5.50
 -12   1   0  115.69    5.20
  12  -2   0  289.87   10.10
 -12  -2   0  296.57   10.10
 -12   2   0  294.77   11.30
 -12   2   0  295.37   11.20
 -12   2   0  286.37   10.50
  12   2   0  279.07   10.60
  12  -2   0  273.57   10.60
  12   2   0  307.87   10.80
 -12  -2   0  274.77   10.70
  12   2   0  283.77   11.10
 -12  -2   0  280.17   10.60
 -12  -2   0  274.47   10.50
 -12   2   0  282.27   11.00
 -12   3   0  148.19    6.90
  12   3   0  160.18    6.80
 -12  -3   0  151.68    6.50
 -12  -3   0  162.08    6.30
  12  -3   0  155.18    6.50
  12   3   0  156.68    7.10
 -12   3   0  155.28    6.90
 -12   3   0  158.48    6.40
 -12   3   0  165.18    5.40
 -12  -3   0  154.88    6.40
 -12   3   0  158.58    7.10
 -12  -3   0  144.49    6.40
  12  -3   0  155.58    5.90
 -12  -3   0  168.98    6.10
  12   3   0  160.98    6.30
  12  -4   0   18.80    1.30
  12   4   0   20.60    2.60
 -12   4   0   11.90    1.90
 -12  -4   0   17.30    1.80
 -12   4   0   21.40    2.60
  12   4   0   16.70    2.10
  12  -4   0   16.80    1.10
 -12   4   0   19.40    1.10
  12   4   0   19.90    1.50
  12  -4   0   18.50    1.90
 -12   4   0   19.50    2.30
 -12  -4   0   14.30    1.60
 -12   4   0   16.30    1.80
 -12  -4   0   15.30    1.60
 -12  -4   0   15.60    1.70
 -12  -5   0   11.60    1.60
 -12   5   0   13.70    1.80
 -12  -5   0   10.10    1.60
 -12   5   0   13.40    2.10
  12   5   0   11.50    1.30
  12  -5   0   11.80    1.60
  12   5   0   13.80    2.10
  12   5   0   14.50    2.40
 -12  -5   0   15.50    1.60
 -12   5   0   14.10    2.30
  12  -5   0   13.30    1.10
 -12   5   0   13.50    1.10
 -12  -5   0   13.50    1.60
  12  -5   0   12.50    1.30
 -12   5   0   13.80    2.00
  12   6   0   60.09    4.50
  12   6   0   61.99    4.30
 -12  -6   0   58.19    3.60
  12  -6   0   65.19    3.00
 -12   6   0   57.49    4.10
 -12   6   0   61.59    3.70
 -12   6   0   64.19    4.20
 -12   6   0   64.99    3.30
 -12  -6   0   63.69    3.10
 -12  -6   0   63.59    3.60
  12  -6   0   63.79    3.20
 -12   6   0   61.09    4.10
 -12  -6   0   59.19    3.50
  12  -6   0   68.59    3.70
  12   7   0   56.29    4.70
 -12  -7   0   62.09    3.70
 -12   7   0   60.19    4.40
 -12   7   0   66.69    3.90
  12  -7   0   64.69    3.50
 -12   7   0   61.19    4.20
  12  -7   0   59.99    3.60
 -12  -7   0   59.59    3.80
  12   7   0   66.99    3.80
 -12   7   0   59.59    3.80
 -12   7   0   63.79    4.40
  12  -7   0   67.19    3.40
 -12  -7   0   62.99    3.70
  12   7   0   56.99    4.30
  12   8   0    9.00    2.60
  12   8   0    6.80    2.00
  12  -8   0    5.20    1.30
 -12   8   0    6.40    1.60
  12  -8   0    7.00    1.30
  12   8   0    8.80    1.80
 -12   8   0    5.30    1.70
 -12   8   0    8.80    2.10
 -12   8   0    7.50    1.90
 -12  -8   0    5.20    1.50
 -12  -8   0    6.20    1.50
 -12  -8   0    5.90    1.60
 -12   8   0    6.60    1.60
  12   9   0    6.90    2.10
 -12   9   0    9.40    2.40
  12  -9   0    5.60    1.30
  12  -9   0    6.40    1.50
 -12   9   0    5.30    1.70
 -12   9   0    2.50    1.70
 -12  -9   0    4.50    1.60
 -12  -9   0    2.60    1.30
 -12   9   0    4.80    1.80
  12   9   0    8.90    2.40
 -12  -9   0    6.60    1.70
  12   9   0    7.80    1.80
 -12   9   0    6.90    1.70
  12 -10   0  151.88    7.80
  12 -10   0  168.28    7.10
  12 -10   0  157.08    7.50
  12  10   0  156.68    7.70
  12  10   0  156.38    8.80
 -12  10   0  159.48    8.10
  12  10   0  149.19    9.00
 -12  10   0  148.59    8.40
 -12  10   0  146.59    7.60
 -12  10   0  164.78    8.60
 -12  10   0  154.48    7.40
 -12 -10   0  144.69    7.50
 -12 -10   0  148.69    7.20
 -12 -10   0  159.58    7.70
 -12 -11   0   48.90    3.70
  12  11   0   39.80    5.10
 -12  11   0   59.19    5.70
 -12  11   0   54.09    5.40
 -12  11   0   58.99    4.30
  12 -11   0   59.49    4.50
  12 -11   0   63.19    4.00
 -12 -11   0   57.29    4.20
  12  11   0   55.49    6.00
 -12  11   0   53.89    4.30
 -12  11   0   59.79    4.20
 -12 -11   0   60.69    4.30
  12 -11   0   56.79    4.10
  12 -12   0    9.60    2.60
 -12  12   0   12.00    2.90
  12 -12   0   11.80    2.50
  12  12   0    7.10    2.70
  12 -12   0   12.50    2.40
 -12  12   0    9.20    2.40
  12 -12   0   13.20    2.70
 -12  12   0    8.70    2.20
 -12  12   0   15.70    2.80
 -12 -12   0   12.30    2.50
 -12 -12   0   14.70    2.40
  12  12   0   16.00    3.50
 -12 -12   0   11.40    2.40
  12 -12   0    8.40    4.10
 -12  13   0    1.00    1.80
 -12  13   0    3.20    1.70
  12 -13   0    0.20    2.10
  12 -13   0   -0.10    1.30
  12 -13   0    0.20    1.30
 -12 -13   0    1.50    1.60
 -12 -13   0    1.20    1.60
  12  13   0    0.40    2.00
  12  13   0   -1.90    1.80
  12  14   0   48.20    6.30
 -12 -14   0   39.60    4.50
 -12  14   0   50.79    5.60
  12  14   0   39.90    5.90
  12 -14   0   49.30    5.20
 -12 -14   0   47.40    4.90
  13   0   0    0.80    0.70
 -13   0   0    1.20    0.30
 -13   0   0    2.30    0.90
 -13   0   0    1.40    0.80
  13   0   0    1.50    0.80
  13   0   0    1.50    0.60
 -13   0   0    1.50    0.70
 -13   0   0    1.50    0.60
 -13   1   0   -0.40    0.50
 -13  -1   0    0.40    0.30
 -13  -1   0    0.00    0.60
  13   1   0    0.40    0.60
 -13  -1   0    1.30    0.80
 -13  -1   0    0.40    0.60
 -13  -1   0   -0.20    0.70
 -13   1   0    0.00    0.50
  13  -1   0   -0.50    0.40
  13   1   0   -0.90    0.50
  13  -1   0   -1.20    0.40
 -13   1   0   -0.40    0.70
  13   1   0   -0.60    0.50
 -13   1   0    0.30    0.70
 -13   2   0    0.10    0.70
 -13  -2   0   -0.20    0.60
 -13  -2   0    0.10    0.70
 -13  -2   0   -0.40    0.30
 -13   2   0    0.00    0.50
  13   2   0    0.10    0.60
 -13  -2   0   -0.30    0.60
  13   2   0    0.00    0.70
  13  -2   0    0.30    0.40
  13   2   0    0.20    0.60
 -13   2   0    0.10    0.60
  13  -2   0    0.10    0.60
 -13  -2   0    0.00    0.60
 -13   2   0    0.70    0.80
  13   3   0    0.10    0.80
  13  -3   0    0.20    0.60
  13   3   0    0.60    0.80
 -13   3   0    0.00    0.80
 -13  -3   0    0.00    0.60
 -13  -3   0    0.20    0.60
  13  -3   0   -0.20    0.40
 -13   3   0    0.00    0.80
 -13  -3   0   -0.10    0.60
  13   3   0   -0.60    0.50
 -13  -3   0    0.60    0.50
 -13   3   0   -0.40    0.60
 -13  -3   0    0.10    0.70
 -13   3   0   -0.70    0.50
  13  -4   0    0.00    0.40
 -13  -4   0    0.30    0.60
  13  -4   0   -0.10    0.60
 -13  -4   0   -0.50    0.50
 -13  -4   0    1.20    0.80
  13   4   0    0.10    0.80
 -13  -4   0   -0.60    0.60
 -13   4   0   -0.90    0.70
 -13   4   0    1.70    1.00
  13   4   0   -0.80    0.60
 -13   4   0   -0.20    0.60
 -13   4   0    0.10    0.80
  13   4   0   -0.20    0.90
  13   5   0    0.40    0.90
 -13   5   0    1.50    1.20
 -13   5   0   -0.30    0.90
  13  -5   0   -0.30    0.70
 -13   5   0   -1.20    0.60
 -13  -5   0    0.50    0.60
 -13   5   0    0.70    0.90
  13  -5   0   -0.20    0.50
 -13  -5   0   -0.60    0.80
 -13  -5   0   -0.20    0.60
 -13  -5   0   -0.10    0.80
  13   5   0    0.50    1.10
  13  -6   0    0.80    0.70
 -13  -6   0    2.10    0.90
 -13   6   0    0.40    0.80
  13   6   0    0.20    1.20
 -13  -6   0   -1.40    0.70
 -13   6   0   -2.00    0.70
 -13   6   0    0.00    0.80
 -13  -6   0   -0.50    0.80
 -13  -6   0   -0.30    0.60
  13   6   0    1.00    1.10
  13  -6   0    0.00    0.80
 -13   6   0   -0.30    0.90
 -13  -7   0   -0.40    0.70
 -13  -7   0    0.50    1.00
 -13   7   0    0.80    1.20
  13   7   0   -0.30    1.20
 -13   7   0    2.20    1.30
  13   7   0   -1.80    1.00
  13  -7   0   -2.10    0.50
 -13   7   0    0.80    1.20
 -13  -7   0    0.60    1.10
  13  -7   0   -0.90    0.70
 -13   7   0    0.20    1.00
  13   8   0    1.30    1.40
  13  -8   0    0.30    0.90
 -13   8   0    1.40    1.40
 -13   8   0   -0.60    1.10
  13  -8   0    1.10    0.90
 -13  -8   0    0.60    0.90
 -13  -8   0    0.40    1.10
 -13   8   0    3.10    1.30
  13   8   0    1.40    1.40
 -13   8   0   -0.90    0.90
 -13   8   0    1.70    1.40
 -13  -8   0   -0.20    1.00
 -13   9   0   -1.10    1.10
  13  -9   0   -1.50    1.00
 -13   9   0    0.10    1.40
  13  -9   0   -0.70    0.70
 -13  -9   0    0.60    1.00
  13   9   0   -1.40    1.30
 -13   9   0   -1.40    1.00
 -13  -9   0    0.90    1.20
  13  -9   0   -0.90    1.00
 -13   9   0   -0.10    1.30
  13   9   0    0.60    1.70
 -13  -9   0    0.30    1.10
 -13 -10   0    2.60    1.40
 -13 -10   0    1.40    1.30
  13 -10   0    1.20    1.40
 -13  10   0    1.20    1.70
 -13 -10   0   -0.70    1.30
 -13  10   0    0.00    1.30
  13  10   0   -0.20    1.40
 -13  10   0   -0.40    1.10
 -13  10   0   -0.40    1.20
  13 -10   0   -0.20    0.90
  13 -10   0   -0.40    1.10
  13  10   0    0.70    1.70
 -13 -11   0   -1.30    1.00
  13 -11   0    0.90    1.30
 -13  11   0   -2.10    1.40
  13  11   0    2.00    2.20
 -13  11   0    1.30    1.80
 -13  11   0   -0.20    1.30
  13  11   0   -2.90    1.30
 -13 -11   0   -0.40    1.10
  13 -11   0    0.00    1.00
 -13 -11   0   -0.30    1.30
 -13  11   0   -1.10    1.30
  13  12   0   -1.80    1.60
 -13 -12   0   -0.30    1.30
  13 -12   0    0.50    1.40
 -13 -12   0   -0.70    1.30
 -13 -12   0   -0.20    1.30
  13 -12   0   -1.10    1.30
 -13  12   0    0.10    1.30
  13 -12   0    1.30    1.20
 -13  12   0   -0.50    1.80
 -13  12   0   -1.70    1.20
  13  12   0   -0.20    1.80
 -13  13   0    0.00    1.70
  13 -13   0    0.20    1.40
 -13  13   0    2.80    3.70
 -13 -13   0    0.30    1.60
  13  13   0    2.10    2.40
 -13 -13   0    0.70    1.70
 -13  13   0    0.50    1.60
  13  13   0    0.70    1.90
  13 -13   0   -1.90    1.70
  13 -13   0    0.90    1.10
  13 -14   0    2.10    2.10
 -13 -14   0   -1.90    1.60
  13  14   0   -1.90    2.00
 -13 -14   0    1.20    1.90
  13  14   0   -1.20    2.20
 -14   0   0  364.26   13.40
  14   0   0  367.56   13.30
  14   0   0  349.37   12.60
  14   0   0  337.97   13.20
 -14   0   0  355.06   13.20
 -14   0   0  355.46   13.50
 -14   0   0  333.67   12.70
  14   1   0   25.80    2.50
 -14   1   0   27.40    1.90
  14  -1   0   27.10    2.20
 -14  -1   0   32.70    2.50
 -14  -1   0   26.40    2.20
 -14  -1   0   28.40    1.40
 -14   1   0   28.30    2.30
  14  -1   0   29.10    1.80
 -14   1   0   29.90    2.40
  14   1   0   29.80    2.10
  14   1   0   27.90    2.20
 -14  -1   0   26.50    2.50
  14  -1   0   27.00    2.70
 -14   1   0   23.90    2.60
 -14  -1   0   29.80    2.00
 -14  -2   0   51.79    3.20
 -14   2   0   50.99    2.90
 -14   2   0   51.29    3.50
  14   2   0   53.89    3.60
 -14   2   0   56.29    3.50
  14  -2   0   49.99    2.50
 -14  -2   0   51.19    3.10
 -14  -2   0   49.40    2.40
  14  -2   0   52.19    3.10
 -14  -2   0   55.99    3.10
  14   2   0   54.59    3.10
 -14   2   0   48.10    3.20
  14   2   0   51.49    3.10
 -14  -2   0   50.79    2.90
  14   3   0   31.90    2.20
 -14  -3   0   34.90    2.30
 -14   3   0   34.10    2.80
 -14   3   0   32.40    3.20
 -14  -3   0   35.50    2.00
 -14  -3   0   31.60    2.40
 -14  -3   0   33.40    2.40
  14   3   0   33.30    2.60
  14   3   0   28.50    3.10
 -14  -3   0   33.50    2.30
 -14   3   0   30.90    2.30
  14  -3   0   29.60    2.30
 -14   3   0   31.70    2.60
  14  -3   0   34.20    1.80
  14  -4   0  346.37   12.80
 -14   4   0  320.37   13.40
  14   4   0  339.97   12.40
  14  -4   0  337.87   11.90
 -14  -4   0  338.97   12.80
 -14   4   0  336.57   12.70
 -14   4   0  332.17   13.40
  14   4   0  338.07   13.20
  14   4   0  327.47   13.70
 -14   4   0  336.37   13.70
 -14  -4   0  338.67   12.60
 -14  -4   0  332.97   12.60
 -14  -4   0  345.57   12.30
  14  -5   0    1.40    0.60
  14   5   0    1.00    1.20
  14   5   0    2.20    1.40
 -14   5   0    1.70    1.40
  14  -5   0    1.80    0.90
 -14   5   0    1.70    0.90
 -14  -5   0    1.90    1.00
 -14  -5   0    2.30    0.90
 -14  -5   0    3.60    1.00
 -14   5   0    3.20    1.30
 -14   5   0    0.10    1.00
 -14  -5   0    1.40    0.90
 -14   6   0   53.69    4.10
 -14  -6   0   59.29    3.40
 -14   6   0   50.09    3.90
 -14  -6   0   53.29    3.40
  14   6   0   59.59    4.60
 -14  -6   0   55.99    3.10
 -14   6   0   60.69    4.30
  14   6   0   51.09    4.00
  14  -6   0   47.80    3.30
 -14  -6   0   61.09    3.70
  14  -6   0   59.79    2.90
 -14   6   0   59.79    3.70
  14  -7   0    7.30    1.30
 -14   7   0    7.40    2.00
 -14   7   0    7.90    1.90
  14   7   0    2.20    1.50
 -14  -7   0    7.60    1.60
  14   7   0    5.00    1.90
 -14   7   0    7.50    2.00
 -14  -7   0   10.80    1.70
 -14   7   0    6.60    1.60
 -14  -7   0    8.60    1.70
  14  -7   0    6.40    1.50
 -14   8   0   39.30    4.30
 -14  -8   0   37.60    3.50
  14   8   0   38.00    4.60
 -14  -8   0   42.50    3.00
 -14   8   0   41.70    4.20
  14   8   0   44.90    4.60
 -14   8   0   36.40    4.10
 -14  -8   0   35.10    3.30
  14  -8   0   37.20    3.80
 -14   8   0   34.80    3.90
  14  -8   0   38.50    2.60
  14  -8   0   43.10    3.20
 -14  -9   0  156.58    7.10
 -14   9   0  147.69    8.30
 -14  -9   0  152.78    7.40
  14  -9   0  151.48    6.70
  14   9   0  133.79    8.60
  14  -9   0  152.18    7.90
  14  -9   0  144.79    7.10
 -14   9   0  165.78    7.60
  14   9   0  148.99    8.50
 -14   9   0  155.98    8.10
 -14  -9   0  160.88    7.40
 -14   9   0  141.19    8.20
 -14  10   0   39.90    4.40
  14 -10   0   37.50    4.00
 -14 -10   0   40.30    3.90
  14  10   0   32.30    4.60
 -14 -10   0   37.10    3.60
 -14  10   0   35.70    4.50
  14  10   0   46.40    5.20
 -14 -10   0   42.40    3.40
 -14  10   0   44.80    3.70
 -14  10   0   41.50    4.80
  14 -10   0   34.50    3.50
  14 -11   0    1.60    1.60
  14 -11   0    2.60    1.50
  14  11   0    2.30    2.10
  14  11   0    3.70    2.50
 -14 -11   0    1.20    1.20
 -14  11   0    3.00    1.60
 -14 -11   0    1.30    1.50
 -14  11   0    3.60    2.10
 -14  11   0    2.00    1.90
 -14  11   0    1.50    1.70
 -14 -11   0    2.40    1.30
 -14  12   0  175.38    8.90
  14 -12   0  182.48    8.60
 -14 -12   0  171.48    8.80
 -14 -12   0  176.08    8.30
  14 -12   0  169.38    9.20
 -14  12   0  184.48    9.50
 -14 -12   0  170.08    8.80
 -14  12   0  179.18   10.30
  14  12   0  174.18   10.60
  14  12   0  173.18   10.30
 -14  13   0    5.40    2.60
 -14  13   0    4.80    2.50
  14 -13   0    5.00    1.90
  14  13   0    6.90    3.00
 -14 -13   0    3.80    2.00
  14 -13   0    1.40    2.30
 -14 -13   0    4.70    1.90
 -14  13   0    9.30    2.40
  14 -13   0    3.40    1.60
  14  13   0    5.70    2.80
 -14  14   0   17.00    3.50
  14 -14   0   14.50    3.30
 -14 -14   0    8.90    2.50
 -15   0   0    2.00    1.10
  15   0   0    1.20    0.90
  15   0   0    0.90    0.90
 -15   0   0    0.60    0.70
 -15   0   0   -1.30    0.70
  15   0   0   -0.20    0.50
 -15   0   0    0.40    0.80
 -15  -1   0   -0.80    0.40
 -15   1   0   -0.40    0.70
 -15  -1   0    1.00    0.80
 -15   1   0   -0.10    0.50
  15   1   0   -0.30    0.80
 -15   1   0   -0.80    0.80
  15   1   0    0.80    0.80
  15  -1   0   -0.50    0.70
 -15  -1   0   -0.30    0.60
  15   1   0    0.10    0.60
 -15   1   0    0.10    0.70
  15  -1   0   -0.80    0.50
 -15  -1   0   -0.20    0.80
  15  -1   0    0.40    0.70
  15   2   0    0.30    0.70
 -15  -2   0    0.50    0.60
  15  -2   0   -0.60    0.40
 -15  -2   0    0.30    0.70
 -15  -2   0    0.80    0.70
 -15   2   0    0.10    0.60
 -15   2   0    0.30    0.80
 -15   2   0    0.30    0.90
 -15   2   0    0.20    0.80
  15   2   0   -1.50    0.70
 -15  -2   0   -0.40    0.40
  15   2   0    0.10    0.70
 -15  -2   0   -0.80    0.70
  15  -2   0    0.10    0.80
  15  -2   0    0.60    0.70
 -15  -3   0    0.10    0.90
 -15  -3   0   -0.30    0.80
 -15  -3   0    0.70    0.50
 -15   3   0   -0.20    0.80
 -15  -3   0    0.00    0.70
 -15   3   0   -0.70    0.60
 -15   3   0   -0.20    1.00
  15   3   0    0.90    0.70
  15  -3   0    0.00    0.70
 -15  -3   0   -0.10    0.70
  15  -3   0    0.10    0.50
  15   3   0    1.00    0.80
 -15   3   0    0.10    0.90
  15   3   0   -0.60    1.00
 -15  -4   0    0.20    0.80
  15  -4   0    1.00    0.90
 -15   4   0   -1.50    1.00
 -15  -4   0    0.60    0.80
 -15   4   0   -1.60    1.00
  15   4   0   -1.20    0.90
 -15  -4   0   -1.50    0.50
 -15   4   0    1.20    0.80
  15   4   0   -0.40    0.70
 -15   4   0   -1.50    1.10
  15  -4   0   -0.10    0.50
 -15  -4   0    0.40    0.90
  15   4   0   -1.20    0.80
 -15   5   0   -1.10    0.70
 -15  -5   0    1.20    0.80
  15  -5   0    1.10    0.80
 -15   5   0    0.70    1.20
  15  -5   0    0.40    0.50
 -15  -5   0    0.50    0.80
 -15   5   0    0.00    1.10
 -15  -5   0   -1.40    0.80
 -15  -5   0    2.00    1.00
  15   5   0    0.70    1.30
  15   5   0   -0.60    0.90
 -15   5   0   -0.60    1.10
 -15  -6   0   -0.30    0.90
  15  -6   0   -0.10    0.80
 -15   6   0   -0.60    1.00
 -15  -6   0   -0.10    0.80
 -15   6   0    0.30    1.20
  15  -6   0   -0.10    0.60
 -15   6   0    0.60    0.90
 -15   6   0    1.20    1.30
 -15  -6   0    0.10    0.70
 -15  -6   0    0.10    0.90
  15   6   0    0.80    1.30
  15   6   0    1.00    1.50
 -15   7   0   -0.90    1.10
 -15   7   0    1.00    1.30
  15   7   0    1.50    1.50
 -15  -7   0    0.40    0.80
  15  -7   0    0.50    0.70
 -15   7   0    0.40    1.00
 -15  -7   0    0.70    1.10
  15   7   0   -0.40    1.30
  15  -7   0   -0.70    0.70
  15  -7   0   -0.50    1.00
 -15  -7   0   -1.30    0.80
 -15   7   0    1.10    1.40
 -15  -8   0    0.80    1.00
  15  -8   0   -0.10    1.00
 -15   8   0    0.10    1.40
 -15   8   0    0.10    1.20
 -15   8   0    0.00    1.30
  15   8   0   -0.90    1.20
  15   8   0   -1.00    1.30
  15  -8   0   -1.00    1.40
 -15  -8   0    0.40    1.10
  15  -8   0    0.40    1.40
 -15  -8   0    0.20    1.20
 -15   9   0   -0.60    1.30
 -15  -9   0    0.00    1.20
  15  -9   0    1.30    1.30
 -15  -9   0   -0.80    1.00
  15   9   0    0.10    1.50
 -15  -9   0    0.90    1.10
  15  -9   0   -1.80    1.00
 -15   9   0    1.90    1.70
 -15   9   0   -1.60    1.20
  15   9   0    0.70    1.50
  15  10   0   -3.70    1.50
  15 -10   0    1.40    1.60
  15 -10   0   -1.20    0.90
 -15 -10   0   -1.70    1.20
 -15 -10   0    0.00    1.30
 -15  10   0    0.10    1.70
 -15 -10   0   -0.70    1.10
 -15  10   0   -0.60    1.50
 -15  10   0    3.20    1.70
  15  10   0    0.50    1.70
 -15  11   0    0.70    2.10
  15  11   0   -1.20    1.60
 -15 -11   0   -1.90    1.10
  15 -11   0   -0.50    1.20
  15  11   0   -0.40    1.80
  15 -11   0   -0.60    1.60
 -15  11   0   -0.90    1.40
 -15  11   0   -1.60    1.00
 -15  11   0   -0.60    1.90
 -15 -11   0    0.10    1.20
 -15 -11   0    1.20    1.40
  15  12   0   -0.30    1.70
  15 -12   0   -0.10    1.20
  15 -12   0   -0.30    1.40
 -15 -12   0    1.20    1.70
 -15 -12   0   -1.70    1.00
 -15  12   0    5.00    2.40
  15  12   0    1.00    2.20
 -15  12   0    1.80    1.80
 -15 -12   0   -0.70    1.50
 -15  12   0    0.20    1.70
  15 -13   0    0.40    2.00
  15  13   0   -2.50    2.20
 -15  13   0   -1.30    2.00
 -15  13   0   -0.40    2.40
  15  13   0   -0.70    2.40
 -15 -13   0   -1.10    1.60
 -15 -13   0   -1.80    1.40
  15 -13   0   -1.30    1.60
 -15  13   0   -0.80    1.60
  15 -13   0   -0.30    1.10
 -16   0   0   93.99    4.40
  16   0   0   96.99    5.00
 -16   0   0   89.29    4.90
  16   0   0   98.99    4.40
  16   0   0   96.69    4.90
 -16   0   0   92.79    4.90
 -16   0   0   88.29    5.00
 -16  -1   0    6.60    1.50
 -16  -1   0    5.80    1.40
  16   1   0    4.80    1.30
  16  -1   0    9.00    1.60
 -16  -1   0    7.70    1.50
 -16  -1   0    7.00    1.30
 -16   1   0    6.80    1.20
  16  -1   0    8.50    1.20
 -16   1   0    5.90    1.50
  16   1   0    8.30    1.70
  16   1   0    4.80    1.10
  16  -1   0    6.90    1.60
 -16   1   0    8.00    1.70
 -16   1   0    6.10    1.50
 -16  -2   0  361.46   13.40
  16   2   0  347.97   14.20
 -16  -2   0  382.86   14.00
  16  -2   0  369.66   12.90
 -16   2   0  339.57   14.30
 -16   2   0  344.27   13.30
  16  -2   0  380.56   14.30
 -16   2   0  349.57   14.00
  16  -2   0  364.26   13.70
 -16   2   0  357.36   14.20
 -16  -2   0  368.56   13.80
  16   2   0  361.26   13.70
  16   2   0  355.26   13.60
 -16  -2   0  370.46   13.80
 -16   3   0    3.90    1.40
 -16  -3   0    3.10    1.00
 -16  -3   0    2.50    1.10
 -16  -3   0    3.90    1.20
 -16   3   0    4.20    1.50
  16   3   0    2.70    1.50
 -16   3   0    3.50    1.50
  16  -3   0    2.30    0.90
 -16  -3   0    2.40    0.80
 -16  -3   0    0.90    0.90
  16  -3   0    2.30    1.20
  16   3   0    2.90    1.00
  16  -3   0    3.50    0.80
  16   3   0    3.50    1.20
 -16   3   0    1.70    1.00
 -16  -4   0   14.80    2.00
  16  -4   0   13.00    1.30
 -16  -4   0   14.80    1.50
 -16  -4   0   12.50    1.90
  16  -4   0   14.60    2.30
  16   4   0   13.30    1.80
  16   4   0   11.80    2.10
 -16   4   0    8.70    2.00
 -16   4   0   14.30    1.90
  16   4   0   12.80    2.60
 -16   4   0   11.00    2.10
 -16  -4   0   13.60    1.80
 -16   4   0   17.90    2.50
  16  -4   0   12.50    1.80
  16   5   0  208.28   10.30
 -16   5   0  221.98    9.30
 -16  -5   0  238.48    8.80
 -16  -5   0  238.08    9.30
 -16  -5   0  211.48    9.10
 -16   5   0  219.48   10.00
  16  -5   0  217.98    8.20
  16   5   0  202.08    9.60
  16  -5   0  223.58   10.00
 -16   5   0  226.28   10.40
 -16  -5   0  222.88    9.00
  16  -5   0  235.38    9.30
 -16   5   0  202.38    9.90
 -16   6   0    1.10    1.10
  16  -6   0    1.90    1.30
 -16  -6   0    2.30    1.00
  16  -6   0    3.00    0.80
  16   6   0    3.50    1.90
 -16  -6   0    1.10    1.10
 -16   6   0   -1.20    1.20
 -16  -6   0    2.90    1.20
  16  -6   0    3.20    1.20
 -16   6   0    2.10    1.60
 -16   6   0    2.70    1.50
  16   6   0    2.40    1.50
  16   7   0    0.30    1.50
 -16   7   0    0.10    1.20
 -16  -7   0    0.50    1.00
 -16  -7   0   -0.60    0.90
  16  -7   0   -0.40    1.10
  16   7   0    1.00    1.40
  16  -7   0   -0.20    0.80
 -16  -7   0    0.40    1.00
 -16   7   0   -0.40    1.30
 -16   7   0   -0.10    1.30
 -16  -8   0   26.20    3.10
 -16   8   0   30.80    4.00
 -16   8   0   32.40    3.80
  16  -8   0   39.50    3.10
 -16  -8   0   36.50    3.00
  16  -8   0   33.80    3.90
 -16  -8   0   31.30    3.20
  16   8   0   30.90    4.00
 -16   8   0   32.80    4.20
  16   8   0   32.90    4.40
 -16   9   0   18.00    3.00
 -16  -9   0   17.10    2.50
 -16  -9   0   14.90    2.60
  16   9   0   23.70    4.00
 -16   9   0   22.90    3.80
  16   9   0   19.50    3.40
 -16  -9   0   20.10    2.60
  16  -9   0   21.10    3.20
  16  -9   0   27.20    3.00
 -16   9   0   19.50    3.20
 -16  10   0  213.28   11.40
  16 -10   0  223.48   10.80
 -16  10   0  235.48   11.70
 -16 -10   0  219.48    9.70
  16  10   0  197.98   11.60
 -16  10   0  226.68   11.10
 -16 -10   0  206.98   10.00
  16  10   0  214.88   11.40
 -16 -10   0  235.48   10.00
  16 -10   0  238.58   10.00
  16 -11   0  120.49    6.60
 -16  11   0  135.49    7.90
 -16 -11   0  121.09    6.70
  16  11   0  108.79    7.90
 -16 -11   0  127.19    6.50
 -16  11   0  131.19    8.50
  16  11   0  126.19    8.60
 -16  11   0  126.29    8.20
  16 -11   0  128.19    7.50
 -16 -11   0  110.29    6.70
  16  12   0    5.10    2.70
 -16  12   0    4.60    2.20
 -16 -12   0    3.50    2.10
 -16 -12   0    0.90    1.80
  16 -12   0    2.50    1.60
 -16  12   0    4.40    2.40
  16  12   0    2.10    2.20
 -16 -12   0    5.70    1.90
  16 -12   0    5.30    2.30
  16  13   0    6.40    2.80
  16 -13   0    3.50    2.20
 -16 -13   0    7.90    2.40
  16 -13   0    8.10    2.80
 -16  13   0    9.00    3.50
 -16 -13   0    6.80    2.40
  16 -13   0    3.80    1.80
  16  13   0    8.00    3.40
 -16  13   0    7.70    2.80
 -17   0   0    3.40    1.30
  17   0   0    1.80    1.20
 -17   0   0    0.50    1.00
 -17   0   0    1.50    0.90
  17   0   0   -0.70    0.80
  17   0   0    0.90    0.80
 -17   0   0    3.20    0.90
 -17   1   0   -0.30    1.00
 -17  -1   0    0.00    0.60
 -17   1   0   -1.10    0.90
  17  -1   0   -0.90    0.60
  17  -1   0   -0.40    0.90
  17  -1   0   -0.10    0.90
  17   1   0    0.40    0.80
 -17   1   0   -0.40    0.70
 -17  -1   0   -0.90    0.80
  17   1   0    0.90    1.10
 -17  -1   0   -0.20    0.70
 -17  -1   0   -0.70    0.90
 -17   1   0    1.10    1.10
  17   1   0    0.40    0.80
 -17   2   0    0.30    1.00
 -17   2   0    0.50    0.80
 -17  -2   0    0.30    0.90
 -17  -2   0    0.90    1.00
  17   2   0   -1.40    1.10
 -17  -2   0   -0.60    0.90
 -17   2   0    0.90    1.20
  17   2   0   -0.80    0.80
  17  -2   0   -0.60    0.50
 -17  -2   0   -0.20    0.80
 -17   2   0    1.70    1.20
  17  -2   0   -1.40    0.70
  17   2   0    0.00    0.70
  17  -2   0   -1.20    0.80
 -17  -3   0   -1.00    0.90
  17   3   0   -0.80    1.00
  17  -3   0    0.30    0.60
 -17   3   0   -0.30    0.70
 -17  -3   0   -0.40    0.80
  17   3   0    0.60    0.90
  17  -3   0   -0.60    1.00
 -17  -3   0    1.10    1.00
 -17   3   0   -0.60    1.30
  17  -3   0    0.20    0.90
 -17  -3   0   -0.80    0.80
  17   3   0    0.80    1.00
 -17   3   0    0.30    1.00
 -17   3   0    1.20    1.30
 -17   4   0    1.20    1.20
 -17   4   0    1.30    1.30
 -17   4   0    1.10    1.20
 -17  -4   0    1.30    1.20
  17  -4   0   -0.50    0.50
  17  -4   0    1.90    1.10
  17  -4   0   -0.30    1.00
 -17  -4   0    0.80    1.00
  17   4   0    0.10    1.20
 -17   4   0   -0.20    0.80
 -17  -4   0   -0.90    0.80
  17   4   0    0.00    1.00
 -17  -5   0    0.20    0.80
 -17   5   0    0.40    1.20
 -17  -5   0   -0.10    0.70
 -17   5   0   -0.20    0.90
 -17   5   0    1.30    1.40
  17   5   0    0.40    1.50
 -17  -5   0    0.30    0.80
 -17   5   0    0.50    1.10
  17   5   0    0.10    1.10
  17  -5   0   -0.90    0.70
 -17  -5   0   -1.00    1.00
  17  -5   0    0.70    1.20
  17   6   0    0.50    1.70
 -17   6   0    2.00    1.60
 -17   6   0   -1.40    1.20
 -17  -6   0    0.50    1.10
  17  -6   0   -1.30    0.80
  17   6   0    0.20    1.30
 -17  -6   0   -1.20    0.70
  17  -6   0    0.40    1.30
 -17   6   0    1.20    1.40
 -17  -6   0   -0.30    1.00
  17  -7   0    0.00    1.20
 -17  -7   0   -0.20    1.00
 -17   7   0    0.50    1.40
 -17  -7   0   -0.70    0.90
  17   7   0    0.80    2.00
 -17   7   0   -0.20    1.40
 -17   7   0   -1.10    1.20
  17  -7   0   -0.40    1.00
 -17  -7   0   -0.60    1.10
  17   7   0   -0.80    1.20
  17  -8   0   -0.10    1.00
  17   8   0   -1.30    1.70
 -17  -8   0   -0.80    1.10
 -17   8   0   -0.70    1.30
  17  -8   0   -1.70    1.30
 -17   8   0   -1.10    1.10
 -17   8   0   -1.10    1.20
 -17  -8   0   -1.60    0.90
  17   8   0   -0.40    1.30
 -17  -8   0    0.00    1.10
  17  -9   0   -1.10    1.10
 -17   9   0   -0.70    1.40
  17   9   0   -0.70    1.40
 -17  -9   0   -0.90    1.00
 -17   9   0    0.10    1.50
  17  -9   0   -1.50    1.40
 -17  -9   0    1.20    1.30
  17   9   0   -1.90    1.30
 -17  -9   0    0.90    1.30
 -17   9   0   -0.90    1.40
 -17 -10   0    1.00    1.40
  17  10   0    2.00    1.90
 -17  10   0   -2.40    1.40
 -17  10   0    5.20    2.40
  17 -10   0   -0.80    1.50
  17 -10   0   -1.50    1.00
 -17 -10   0   -0.80    1.20
 -17  10   0   -1.90    1.70
  17  10   0    1.50    1.90
 -17 -10   0   -1.30    1.10
  17  11   0    0.80    2.00
 -17 -11   0   -1.40    1.10
 -17  11   0   -3.70    1.30
  17  11   0   -1.20    1.70
  17 -11   0    1.60    1.90
 -17  11   0    0.50    1.70
 -17  11   0    1.70    2.20
 -17 -11   0    0.80    1.40
 -17 -11   0    1.00    1.60
  17 -11   0   -0.40    1.30
  17  12   0   -1.70    1.90
 -17 -12   0   -3.50    1.20
 -17 -12   0    0.10    1.70
 -17 -12   0   -0.80    1.20
 -17  12   0   -1.90    1.50
  17 -12   0   -0.30    1.80
 -17  12   0   -1.00    1.90
  17  12   0   -0.40    2.10
  17 -12   0    1.20    1.20
 -18   0   0  804.02   27.70
  18   0   0  778.12   28.40
  18   0   0  780.72   28.50
 -18   0   0  803.92   28.60
 -18   0   0  793.32   28.70
 -18   0   0  774.22   28.40
  18   0   0  816.72   27.60
  18  -1   0    1.00    1.10
  18   1   0   -0.40    0.90
 -18  -1   0    0.50    1.00
  18   1   0   -0.80    0.90
 -18   1   0   -0.20    1.00
 -18  -1   0   -0.30    0.80
 -18   1   0   -1.60    0.90
  18  -1   0    0.40    1.20
  18  -1   0    0.60    0.80
  18   1   0    0.90    0.90
 -18   1   0   -1.40    0.70
 -18  -1   0    0.00    0.80
 -18  -1   0    1.00    1.00
 -18   1   0    0.00    1.00
 -18  -2   0  215.78    9.40
 -18  -2   0  213.98    8.80
  18  -2   0  199.28    9.40
 -18  -2   0  220.98    9.30
  18  -2   0  220.68    9.30
 -18   2   0  209.08    8.80
 -18   2   0  220.68    9.60
  18  -2   0  224.98    8.40
 -18  -2   0  212.88    9.20
  18   2   0  224.58   10.00
 -18   2   0  222.08   10.00
  18   2   0  215.18    9.20
  18   2   0  209.38    9.00
 -18   3   0   42.40    3.90
 -18  -3   0   42.10    3.20
 -18  -3   0   39.90    3.20
 -18   3   0   38.50    3.90
  18  -3   0   36.20    3.60
  18   3   0   38.90    3.20
  18   3   0   39.60    4.10
  18  -3   0   41.20    3.10
  18   3   0   41.90    3.00
 -18  -3   0   42.00    2.90
 -18   3   0   39.90    2.90
 -18  -3   0   37.20    2.90
  18  -3   0   40.70    2.40
 -18   3   0   37.20    4.10
 -18   4   0   29.10    2.90
 -18  -4   0   26.10    2.80
 -18  -4   0   31.90    2.90
 -18   4   0   31.10    3.70
 -18  -4   0   31.20    3.00
  18  -4   0   27.30    2.80
  18   4   0   26.10    3.50
 -18   4   0   23.40    3.10
  18   4   0   26.40    3.00
  18  -4   0   28.50    3.40
 -18   4   0   30.10    3.40
  18  -5   0    4.00    1.60
 -18   5   0    3.80    2.10
 -18   5   0   -0.10    1.30
  18  -5   0    2.40    1.20
 -18  -5   0    2.10    1.20
  18   5   0    0.70    1.30
 -18   5   0    2.60    1.70
  18   5   0    6.30    2.00
 -18  -5   0    1.20    1.10
 -18  -5   0    1.30    1.10
 -18   5   0    2.30    1.50
 -18   6   0   11.20    2.60
 -18  -6   0   15.40    2.30
  18  -6   0   13.40    2.60
 -18  -6   0   16.30    2.40
  18   6   0   13.50    3.00
 -18   6   0   12.80    2.70
 -18   6   0   15.30    2.80
  18   6   0   11.00    2.50
  18  -6   0   17.40    2.40
  18  -7   0    2.70    1.60
 -18  -7   0    4.60    1.60
 -18   7   0    4.70    2.10
  18   7   0    5.80    2.60
 -18   7   0    6.10    2.20
 -18   7   0    9.20    2.50
  18   7   0    2.00    1.60
 -18  -7   0    9.40    2.00
  18  -7   0    7.00    1.60
 -18  -7   0    6.70    1.80
 -18  -8   0   28.30    3.00
  18   8   0   16.20    3.60
 -18   8   0   27.00    3.90
  18   8   0   27.60    3.80
 -18  -8   0   25.70    3.00
  18  -8   0   25.20    2.90
 -18  -8   0   26.00    3.10
  18  -8   0   20.00    3.20
 -18   8   0   22.90    3.80
 -18   8   0   27.70    3.80
 -18   9   0   54.29    5.60
 -18   9   0   61.19    6.30
  18   9   0   61.49    6.50
 -18   9   0   50.99    5.30
  18  -9   0   54.49    4.00
 -18  -9   0   55.99    4.20
  18  -9   0   58.19    4.90
 -18  -9   0   54.49    4.10
  18   9   0   64.29    6.30
 -18  -9   0   62.69    4.10
 -18  10   0   84.99    6.60
 -18 -10   0   69.49    4.70
  18 -10   0   70.89    4.80
  18 -10   0   60.49    6.00
 -18  10   0   71.89    5.70
 -18 -10   0   69.99    4.90
 -18  10   0   78.49    6.60
  18  10   0   82.59    7.90
  18  10   0   79.39    6.30
 -18 -10   0   71.99    4.80
  18  11   0   24.30    4.30
 -18  11   0   34.70    5.10
  18 -11   0   31.20    3.50
 -18 -11   0   30.80    3.60
 -18  11   0   31.90    5.00
  18  11   0   28.30    4.90
 -18  11   0   32.20    4.50
 -18 -11   0   32.60    3.90
  18 -11   0   29.90    4.30
 -18 -11   0   25.80    3.20
  18 -12   0  133.99    8.20
  18  12   0  119.89    9.40
 -18 -12   0  124.39    7.20
 -18 -12   0  126.89    7.40
 -18 -12   0  122.59    6.90
  18  12   0  121.89    8.70
  18 -12   0  134.39    7.10
 -18  12   0  135.39    9.30
 -18  12   0  137.89    8.70
 -19   0   0    0.30    1.20
  19   0   0    0.20    0.80
 -19   0   0    1.20    1.20
  19   0   0    0.10    1.20
 -19   0   0    1.90    1.00
 -19   0   0    0.50    1.30
  19   0   0    0.80    1.10
 -19  -1   0    0.60    1.00
  19  -1   0   -0.90    0.70
 -19  -1   0    2.90    1.30
  19   1   0    0.40    0.90
  19   1   0   -0.80    0.90
 -19  -1   0    0.70    1.10
 -19   1   0    0.10    1.10
 -19  -1   0   -1.10    0.70
  19   1   0   -0.10    1.20
 -19   1   0   -1.80    1.00
 -19   1   0    0.10    0.80
  19  -1   0    0.60    1.10
 -19   1   0    1.50    1.30
  19  -1   0    1.70    1.30
  19  -2   0    0.40    1.20
 -19   2   0    0.10    1.20
  19  -2   0    0.60    1.00
  19   2   0    0.50    1.30
 -19   2   0    1.10    1.20
  19  -2   0    0.30    0.90
 -19  -2   0    0.00    1.10
 -19   2   0   -0.20    1.10
 -19  -2   0   -0.10    0.80
 -19   2   0    1.60    1.00
 -19  -2   0   -0.50    0.90
 -19  -2   0    0.50    1.00
  19   2   0    1.50    0.90
  19   2   0    0.70    1.10
 -19   3   0    1.00    1.20
 -19  -3   0    0.30    1.00
 -19   3   0    0.60    0.90
  19   3   0    1.50    1.20
  19  -3   0   -0.90    1.00
 -19  -3   0    0.10    1.00
 -19   3   0    1.10    1.60
 -19  -3   0   -1.10    0.90
  19  -3   0   -0.70    1.10
 -19   3   0    1.30    1.50
 -19  -3   0   -0.40    1.00
  19   3   0   -0.20    1.10
  19   3   0   -0.40    0.90
 -19   4   0   -2.00    1.10
 -19  -4   0    0.80    1.00
  19   4   0    0.70    1.00
 -19  -4   0   -0.30    0.80
  19   4   0    0.00    1.40
  19  -4   0   -2.00    1.00
 -19   4   0   -0.80    0.80
 -19  -4   0    0.40    1.10
 -19   4   0    0.30    1.40
 -19   4   0    0.50    1.40
  19  -4   0   -1.00    0.90
  19   5   0   -1.20    1.20
 -19  -5   0    0.00    1.10
 -19   5   0   -2.50    1.00
 -19  -5   0   -0.20    1.00
 -19   5   0   -0.50    1.20
  19  -5   0    0.50    1.40
  19  -5   0    0.90    1.10
  19   5   0   -1.00    1.10
 -19   5   0   -1.30    1.20
 -19  -5   0    0.90    1.00
 -19   6   0   -0.20    1.40
  19   6   0   -0.70    1.70
 -19  -6   0   -0.90    1.00
  19  -6   0   -0.70    1.20
 -19   6   0   -0.60    1.30
  19  -6   0    1.10    1.20
 -19  -6   0    0.70    1.10
 -19   6   0    0.50    1.60
  19   6   0    1.40    1.30
  19  -7   0    0.40    1.20
 -19   7   0   -1.10    1.30
  19   7   0   -0.40    1.80
 -19   7   0    2.40    1.80
 -19  -7   0   -0.30    1.10
 -19   7   0    2.60    1.70
  19   7   0   -1.30    1.50
  19  -7   0    0.90    1.60
 -19  -7   0    1.20    1.20
 -19   8   0    0.80    1.80
 -19   8   0   -0.10    1.50
  19   8   0    0.00    1.60
  19  -8   0    0.40    1.30
 -19  -8   0    1.10    1.50
  19   8   0   -1.90    1.20
 -19  -8   0   -0.50    1.10
  19  -8   0   -0.20    1.80
 -19   8   0   -1.10    1.50
  19  -9   0   -0.90    1.40
 -19  -9   0    1.00    1.50
  19   9   0    0.70    1.90
  19  -9   0   -0.30    1.30
 -19   9   0   -0.90    1.50
 -19   9   0   -1.20    1.70
 -19  -9   0   -1.70    1.20
  19   9   0    0.60    1.90
 -19   9   0    3.20    2.30
  19 -10   0   -1.90    1.70
  19  10   0    4.40    2.40
 -19 -10   0   -1.20    1.00
 -19  10   0    0.30    1.50
 -19  10   0   -0.50    1.80
 -19  10   0    0.30    2.20
  19 -10   0   -2.00    1.00
  19  10   0   -0.60    1.80
 -19 -10   0   -0.80    1.40
 -19 -11   0   -0.70    1.70
  19  11   0    0.50    2.30
  19  11   0    0.90    1.90
 -19  11   0    0.50    2.10
 -19 -11   0   -0.40    1.70
  19 -11   0    0.70    1.80
 -19 -11   0   -0.20    1.20
 -19  11   0   -0.40    2.30
  19 -11   0    1.70    1.60
  20   0   0   95.69    4.90
 -20   0   0  105.09    5.80
 -20   0   0  107.29    6.10
  20   0   0   92.69    5.50
 -20   0   0   96.39    5.60
  20   0   0   99.29    5.80
 -20   0   0  101.69    5.10
 -20  -1   0   14.70    2.40
  20   1   0   14.40    2.60
 -20   1   0   11.60    1.80
  20  -1   0   15.60    2.40
 -20  -1   0   12.60    1.90
  20   1   0    8.90    2.00
  20  -1   0   10.00    2.10
 -20   1   0   14.70    2.50
  20   1   0    9.40    1.70
 -20  -1   0   10.10    2.10
 -20   1   0   12.50    2.40
 -20   1   0   11.40    2.30
 -20  -1   0   11.00    2.10
 -20   2   0  153.68    8.10
 -20   2   0  143.99    6.70
  20   2   0  153.18    7.00
 -20  -2   0  155.78    6.80
 -20  -2   0  140.19    7.10
 -20  -2   0  140.89    7.30
  20   2   0  133.09    7.60
  20  -2   0  147.79    7.30
 -20   2   0  151.28    7.60
  20  -2   0  157.98    7.70
  20   2   0  144.09    7.10
 -20   2   0  155.08    7.80
 -20  -2   0  147.69    7.30
  20  -3   0   23.40    2.80
 -20  -3   0   27.30    2.80
 -20   3   0   23.10    3.10
  20   3   0   21.60    2.80
 -20   3   0   23.40    3.10
 -20   3   0   18.20    3.10
 -20   3   0   28.70    2.80
 -20  -3   0   20.10    2.70
 -20  -3   0   23.00    2.80
  20  -3   0   17.30    2.80
  20   3   0   26.00    3.50
 -20  -4   0    4.50    1.20
  20   4   0    2.90    1.30
  20  -4   0    7.60    2.10
 -20   4   0    4.00    2.10
 -20  -4   0    1.20    1.20
 -20   4   0    2.70    1.60
 -20  -4   0    2.40    1.30
  20   4   0    2.70    1.70
  20  -4   0    5.30    1.70
 -20   4   0    2.20    1.60
 -20  -5   0    2.90    1.40
 -20   5   0    2.70    1.90
 -20   5   0    5.80    1.90
 -20   5   0    2.70    1.80
  20   5   0    3.10    1.50
  20   5   0    2.10    1.70
 -20  -5   0    4.20    1.50
  20  -5   0   -0.60    1.20
  20  -5   0    1.20    1.20
 -20   6   0   24.10    3.60
  20   6   0   19.80    3.20
 -20  -6   0   23.30    2.80
  20   6   0   16.30    3.50
 -20   6   0   21.70    3.60
 -20   6   0   19.70    3.40
 -20  -6   0   19.90    2.70
  20  -6   0   22.40    3.30
  20  -6   0   19.90    2.70
  20  -7   0    6.90    2.00
  20   7   0    6.30    2.40
 -20   7   0    6.80    2.30
 -20   7   0    4.60    2.10
 -20  -7   0    9.10    2.00
  20   7   0    9.20    2.80
 -20  -7   0    7.70    1.80
 -20   7   0    7.20    2.40
  20  -7   0    3.60    2.20
 -20   8   0   16.20    3.20
 -20  -8   0   15.60    2.60
 -20   8   0   14.20    3.30
  20  -8   0   13.80    2.30
 -20   8   0   13.40    3.10
  20   8   0   20.20    3.60
 -20  -8   0   13.80    2.40
  20   8   0   14.50    3.50
  20  -8   0   15.20    3.20
 -20   9   0   38.00    4.90
  20  -9   0   37.00    3.80
 -20   9   0   45.30    5.70
 -20   9   0   44.00    5.10
  20   9   0   29.40    4.90
  20   9   0   30.70    4.60
  20  -9   0   36.80    4.60
 -20  -9   0   39.80    3.90
 -20  -9   0   36.60    3.80
  20  10   0   34.00    5.40
 -20  10   0   29.70    4.80
  20  10   0   39.10    5.00
 -20  10   0   42.70    5.50
  20 -10   0   30.50    3.60
  20 -10   0   32.20    4.50
 -20 -10   0   27.00    3.40
 -20 -10   0   29.00    3.60
 -20  10   0   31.60    4.60
 -20  11   0    2.00    2.20
  20 -11   0   -0.10    1.40
 -20  11   0    3.30    2.90
  20  11   0   -0.30    1.90
 -20 -11   0   -0.90    1.20
 -20 -11   0    0.90    1.90
  20  11   0   -2.70    2.30
  20 -11   0    4.20    2.50
  21   0   0    1.20    1.30
  21   0   0    0.90    1.30
 -21   0   0    0.30    1.30
 -21   0   0    0.10    0.90
 -21   0   0    2.10    1.50
 -21   0   0   -0.30    1.20
  21   1   0    0.50    1.40
 -21   1   0   -0.80    1.30
 -21   1   0   -0.10    1.50
 -21  -1   0   -0.50    1.10
  21  -1   0    1.30    1.30
  21   1   0   -1.60    1.00
  21   1   0    0.00    1.10
 -21  -1   0    0.00    1.10
  21  -1   0    0.20    1.40
 -21  -1   0   -0.30    0.80
 -21   1   0   -0.30    0.80
 -21  -1   0   -0.30    1.30
 -21   1   0   -0.50    1.30
  21   2   0   -0.40    1.10
 -21  -2   0   -0.40    0.90
 -21   2   0    0.80    1.30
 -21  -2   0    0.20    1.20
  21  -2   0    0.20    1.50
  21   2   0   -0.60    1.30
 -21  -2   0   -0.30    0.80
 -21   2   0    0.30    1.00
  21  -2   0    1.10    1.30
 -21  -2   0    0.30    1.30
 -21   2   0   -2.40    1.00
 -21   2   0   -1.40    1.20
  21   2   0    0.50    1.10
 -21   3   0   -0.50    1.10
 -21  -3   0    0.50    1.20
 -21  -3   0    0.00    0.90
  21   3   0    0.20    1.00
  21  -3   0   -1.10    1.00
 -21   3   0    0.10    1.40
 -21  -3   0    1.30    1.10
  21  -3   0    1.90    1.50
  21   3   0    0.00    1.30
 -21   3   0    1.50    1.60
 -21  -4   0    0.50    1.10
 -21   4   0   -0.40    1.50
 -21   4   0    0.20    1.50
 -21   4   0   -2.70    1.20
  21   4   0    1.30    1.80
  21  -4   0    0.40    1.20
 -21  -4   0    1.50    1.20
  21  -4   0    0.30    1.30
 -21  -4   0    0.10    1.20
  21   4   0   -0.90    0.90
 -21   5   0   -2.10    1.20
  21  -5   0   -0.20    1.20
 -21   5   0    0.90    1.60
  21  -5   0    0.00    1.70
 -21  -5   0   -0.40    0.90
 -21   5   0   -1.40    1.10
  21   5   0   -0.40    1.50
  21   5   0   -1.60    1.00
 -21  -5   0    1.60    1.40
 -21   6   0    0.50    1.60
 -21   6   0    1.40    1.70
 -21  -6   0    0.40    1.30
 -21   6   0    0.80    1.70
  21   6   0   -2.70    0.90
  21  -6   0   -1.30    1.50
  21  -6   0   -1.10    1.10
 -21  -6   0    1.10    1.20
  21   6   0    1.20    2.00
 -21   7   0    0.50    1.70
 -21  -7   0   -1.40    1.20
  21  -7   0    1.00    1.40
 -21  -7   0   -0.30    1.30
 -21   7   0    1.60    1.80
 -21   7   0   -1.10    1.40
  21   7   0    1.80    1.80
  21  -7   0   -0.20    1.60
  21   7   0   -0.90    1.90
 -21  -8   0    0.20    1.40
 -21  -8   0    0.40    1.30
  21  -8   0    0.70    1.80
  21  -8   0   -0.50    1.20
  21   8   0    4.00    2.00
 -21   8   0   -0.20    1.60
 -21   8   0    1.10    1.90
  21   8   0    1.40    2.20
 -21   8   0    1.20    1.90
 -21  -9   0    0.80    1.60
 -21   9   0   -1.80    1.80
 -21   9   0   -2.80    1.50
  21   9   0    0.30    2.10
  21   9   0    2.20    2.20
 -21   9   0    2.10    2.20
  21  -9   0   -0.40    1.20
  21  -9   0    2.30    2.20
 -21  -9   0    0.00    1.40
  21  10   0    0.70    2.30
  21 -10   0    1.60    1.60
  21 -10   0   -0.90    1.60
 -21  10   0   -1.10    2.30
 -21  10   0   -0.20    2.10
 -21  10   0   -0.80    2.10
 -21 -10   0    2.70    1.50
  21  10   0    1.40    2.00
 -21 -10   0    1.60    1.60
  22   0   0   70.99    4.80
 -22   0   0   71.19    4.30
 -22   0   0   75.89    5.10
 -22   0   0   69.49    5.20
 -22   0   0   70.99    5.10
  22   0   0   80.49    5.30
  22  -1   0   76.79    5.20
 -22  -1   0   73.69    5.00
 -22  -1   0   75.19    5.30
 -22  -1   0   69.49    4.80
  22  -1   0   78.09    5.20
  22   1   0   77.09    5.10
  22   1   0   65.49    5.10
 -22   1   0   72.99    5.20
 -22   1   0   76.09    4.50
 -22   1   0   75.29    5.10
 -22  -1   0   80.39    4.50
 -22   1   0   72.39    5.50
  22  -2   0   -1.20    1.30
 -22   2   0    1.20    1.50
 -22  -2   0    1.40    1.40
 -22  -2   0    3.00    1.20
  22   2   0    0.00    1.40
 -22   2   0   -1.60    1.30
 -22  -2   0    1.10    1.20
  22   2   0   -0.20    1.50
 -22  -2   0    1.80    1.50
  22  -2   0    0.90    1.50
 -22   2   0    0.50    1.60
 -22   3   0   -0.30    1.40
 -22   3   0    0.00    1.60
 -22   3   0   -2.00    1.20
  22   3   0   -0.70    1.30
 -22  -3   0    1.50    1.40
  22  -3   0   -0.30    1.30
  22  -3   0   -0.40    1.30
  22   3   0    1.40    1.50
 -22  -3   0    1.70    1.30
 -22  -3   0    0.70    1.00
  22  -4   0    5.90    1.80
 -22   4   0    5.20    2.20
 -22  -4   0    7.30    1.90
  22   4   0    6.50    1.90
 -22  -4   0    7.70    1.70
  22   4   0    9.00    2.70
 -22   4   0    3.90    2.10
 -22   4   0    4.90    2.10
 -22  -4   0    9.60    2.20
  22  -4   0    8.60    2.40
  22   5   0    0.40    1.40
 -22   5   0   -2.10    1.50
  22   5   0    4.00    2.10
  22  -5   0   -0.40    1.30
 -22  -5   0    0.20    1.20
 -22   5   0    0.40    1.70
 -22  -5   0   -1.20    0.80
 -22   5   0   -0.30    1.90
  22  -5   0   -0.10    1.10
  22  -6   0    0.00    1.30
 -22  -6   0   -0.10    1.20
  22  -6   0    0.30    1.50
 -22   6   0    2.60    2.00
 -22  -6   0    1.20    1.30
  22   6   0    1.60    1.60
  22   6   0   -1.70    1.60
 -22   6   0   -1.10    1.60
 -22   6   0    3.20    2.30
  22  -7   0    8.30    2.20
 -22   7   0    6.40    2.80
 -22   7   0    3.90    2.40
 -22  -7   0    7.90    2.10
  22  -7   0    2.80    2.10
 -22   7   0    5.00    2.30
 -22  -7   0    6.10    2.00
  22   7   0    4.30    2.70
  22   7   0    8.00    2.20
  22   8   0    0.30    1.50
 -22   8   0    2.70    2.20
 -22   8   0   -0.20    2.10
  22   8   0    4.80    2.80
  22  -8   0    0.50    1.80
 -22  -8   0    0.70    1.40
 -22   8   0    1.00    2.10
  22  -8   0    1.20    1.30
 -22  -8   0   -0.60    1.30
  22  -9   0   32.20    3.80
 -22  -9   0   34.40    3.90
 -22   9   0   28.00    4.80
 -22   9   0   31.80    4.90
 -22   9   0   31.60    4.80
  22  -9   0   41.00    5.20
  22   9   0   33.70    5.40
 -22  -9   0   34.70    3.90
  22   9   0   34.00    4.80
  22 -10   0   -0.50    1.80
 -22 -10   0    1.20    1.60
 -23   0   0   -0.50    1.00
 -23   0   0   -1.20    1.20
 -23   0   0   -0.10    1.50
  23   0   0    0.20    1.40
 -23   0   0    1.40    1.60
  23   0   0    0.40    1.60
 -23   1   0    0.70    1.30
 -23   1   0   -0.60    1.20
 -23  -1   0    0.50    1.00
 -23   1   0    0.20    1.20
  23  -1   0    2.60    1.70
 -23  -1   0   -0.20    1.10
  23   1   0    0.80    1.50
  23   1   0   -1.90    1.30
 -23  -1   0    0.50    1.20
 -23   1   0    0.30    1.50
 -23  -1   0   -0.60    1.30
  23  -1   0   -1.10    1.40
 -23   2   0   -1.40    1.20
  23   2   0    0.00    1.60
 -23   2   0    0.90    1.50
 -23  -2   0    0.90    1.10
 -23   2   0    2.00    1.70
  23  -2   0    3.10    1.70
 -23  -2   0   -0.40    1.30
 -23  -2   0    0.90    1.30
  23  -2   0   -0.20    1.20
  23  -3   0   -0.40    1.20
  23   3   0    0.20    1.70
 -23  -3   0   -0.60    1.00
 -23  -3   0   -0.50    1.20
 -23   3   0    2.60    1.60
 -23  -3   0    0.30    1.20
  23  -3   0    0.80    1.70
 -23   3   0    2.20    1.70
 -23   3   0    2.30    1.80
  23   4   0   -0.70    1.70
 -23  -4   0    0.50    1.40
 -23  -4   0    0.30    1.10
 -23   4   0   -1.10    1.50
  23  -4   0   -1.80    1.10
 -23   4   0   -1.70    1.40
  23  -4   0   -0.70    1.40
 -23   4   0   -0.40    1.80
  23  -5   0   -0.70    1.30
 -23  -5   0    0.00    1.10
  23  -5   0    0.80    1.70
 -23   5   0    0.90    1.70
  23   5   0    0.10    1.60
 -23   5   0   -0.80    1.60
 -23  -5   0    0.00    1.30
 -23   5   0   -1.20    1.70
  23   5   0   -0.50    1.40
  23   6   0    2.60    1.90
  23  -6   0   -0.70    1.40
 -23  -6   0   -0.90    1.30
 -23   6   0    1.30    2.10
  23   6   0   -2.40    1.80
 -23   6   0   -0.10    2.00
  23  -6   0   -1.80    1.00
 -23   6   0   -1.00    1.70
 -23  -6   0    1.30    1.20
  23   7   0   -1.80    2.00
 -23  -7   0   -1.90    1.20
  23   7   0   -2.10    1.40
 -23  -7   0    1.20    1.50
  23  -7   0    1.60    1.60
 -23   7   0    1.00    2.10
  23  -7   0   -4.40    1.70
 -23   7   0    2.50    1.90
 -23   7   0   -0.20    1.90
  23  -8   0   -1.10    2.10
 -23   8   0    2.80    2.40
  23   8   0   -1.70    1.50
  23   8   0    0.90    2.30
  23  -8   0   -0.10    1.30
 -23   8   0   -0.90    2.10
 -23  -8   0    1.50    1.60
 -23  -8   0   -0.70    1.20
 -23   8   0    0.60    2.00
 -23   9   0   -1.60    1.70
 -23   9   0   -0.30    2.40
 -23   9   0   -1.00    2.40
 -23  -9   0    0.80    1.50
  23  -9   0   -1.70    1.30
  23   9   0    0.90    1.80
  23   9   0    1.40    2.40
 -23  -9   0    0.00    1.60
  23  -9   0    1.60    2.40
 -24   0   0    3.00    2.00
 -24   0   0    2.00    1.40
  24   0   0    0.30    1.60
 -24   0   0    4.80    2.00
  24   0   0    4.40    1.90
 -24   0   0    0.60    1.30
  24   1   0   13.30    2.60
  24  -1   0   10.00    2.40
  24   1   0   13.90    3.00
 -24   1   0   15.30    3.10
 -24   1   0   15.70    3.00
 -24  -1   0   12.70    2.20
 -24  -1   0   12.60    2.50
  24  -1   0   15.90    3.00
 -24   1   0   15.20    2.80
 -24  -1   0   14.60    3.10
 -24  -1   0   12.30    2.60
  24  -2   0    7.30    2.40
 -24  -2   0   13.10    2.60
  24   2   0   17.30    3.30
 -24   2   0   16.90    3.00
  24  -2   0   11.80    2.80
 -24  -2   0    9.40    1.90
 -24  -2   0   13.20    2.70
 -24   2   0   11.00    2.80
 -24   2   0    8.10    2.50
 -24   3   0   74.09    5.60
 -24  -3   0   76.19    4.70
 -24   3   0   65.49    5.50
  24   3   0   68.39    6.70
 -24  -3   0   78.59    5.40
  24  -3   0   68.69    5.10
  24  -3   0   64.49    5.40
 -24  -3   0   68.29    5.10
 -24   3   0   75.99    6.00
  24  -4   0    1.40    1.60
  24  -4   0    5.00    2.10
 -24  -4   0    2.40    1.80
 -24   4   0    6.80    2.30
 -24   4   0    4.80    2.30
 -24   4   0    4.80    2.50
 -24  -4   0    2.70    1.40
  24   4   0    1.10    2.20
 -24   5   0   30.80    4.70
  24   5   0   31.90    4.90
 -24   5   0   26.20    4.10
  24  -5   0   31.30    3.80
 -24  -5   0   38.20    4.20
 -24  -5   0   29.30    3.40
  24  -5   0   31.80    4.20
 -24   5   0   31.40    4.50
 -24   6   0    3.60    2.20
 -24  -6   0    1.90    1.50
 -24   6   0    4.00    2.60
  24  -6   0    0.10    1.30
  24   6   0    3.40    2.70
  24  -6   0    3.70    2.00
 -24  -6   0    2.20    1.50
 -24   6   0    0.00    1.70
 -24   7   0   30.90    5.10
  24  -7   0   33.00    3.80
 -24  -7   0   30.40    3.80
 -24   7   0   39.10    5.00
 -24  -7   0   33.00    3.60
 -24   7   0   32.80    4.70
  24   7   0   34.70    5.50
  24   7   0   37.40    4.90
  24  -7   0   37.90    5.00
 -24   8   0    5.10    2.50
 -24  -8   0   11.30    2.50
 -24   8   0   12.00    3.80
  24   8   0   10.20    3.20
 -24   8   0   12.10    3.50
  24  -8   0   12.60    2.50
  24   8   0    8.90    3.50
  24  -8   0    9.10    3.20
 -24  -8   0   14.00    2.70
  25   0   0   -0.10    1.80
 -25   0   0   -0.60    1.40
 -25   0   0    0.00    1.10
  25   0   0    3.00    1.70
 -25   0   0    0.90    1.60
  25   1   0    1.00    2.10
 -25  -1   0   -1.10    1.40
 -25   1   0    0.60    1.80
 -25  -1   0    1.60    1.30
 -25  -1   0   -0.70    1.40
  25  -1   0   -1.30    1.20
 -25   1   0   -1.40    1.50
 -25   1   0    0.80    1.50
  25  -1   0    1.70    1.80
 -25   2   0   -1.20    1.60
 -25  -2   0    1.10    1.60
 -25   2   0   -2.30    1.50
  25  -2   0   -0.50    1.70
 -25   2   0    1.00    1.70
 -25  -2   0   -2.40    1.20
  25   2   0    1.20    2.00
 -25  -2   0    1.50    1.40
  25  -2   0   -0.70    1.20
 -25   3   0   -0.60    1.80
  25   3   0    0.70    2.10
 -25   3   0    0.70    1.80
  25  -3   0   -0.20    1.60
 -25  -3   0    0.50    1.30
 -25  -3   0   -2.30    1.50
 -25  -3   0    0.60    1.50
  25  -3   0   -1.40    1.50
 -25   3   0   -0.70    1.80
  25  -4   0   -1.10    1.40
  25   4   0    1.30    1.90
 -25  -4   0    1.70    1.50
 -25   4   0   -0.50    2.00
 -25   4   0   -0.20    2.20
 -25  -4   0   -0.20    1.60
  25  -4   0    0.40    2.00
 -25   4   0   -0.30    1.90
  25   5   0    2.60    2.60
 -25  -5   0   -0.50    1.20
  25  -5   0    0.90    1.70
 -25   5   0   -0.10    1.70
 -25   5   0    1.40    2.00
 -25  -5   0    0.50    1.40
  25  -5   0    1.00    2.00
 -25   5   0   -0.10    1.60
  25   6   0   -2.50    2.20
  25  -6   0    0.80    1.60
 -25   6   0   -1.60    2.10
 -25   6   0    2.30    2.50
 -25  -6   0    2.40    1.50
 -25   6   0    2.30    2.50
 -25  -6   0   -3.40    1.40
  25  -6   0   -0.10    1.70
 -25  -7   0   -1.20    1.20
 -25   7   0    0.40    2.10
 -25  -7   0    2.40    1.70
  25  -7   0    0.00    2.00
  25  -7   0    0.80    1.60
 -25   7   0    3.20    2.30
  25   7   0    2.70    2.50
 -25   7   0    2.10    2.40
 -26   0   0   26.60    3.80
  26   0   0   36.60    4.30
 -26   0   0   27.20    4.30
 -26   0   0   23.00    3.60
  26   0   0   30.70    4.40
  26   1   0   30.90    4.70
 -26  -1   0   34.60    4.50
 -26   1   0   29.00    4.20
 -26  -1   0   36.60    4.70
  26  -1   0   36.90    4.70
  26  -1   0   32.90    4.30
 -26   1   0   34.60    4.30
 -26   1   0   39.40    5.10
  26   2   0   30.50    4.60
 -26   2   0   29.00    4.10
 -26  -2   0   26.80    3.90
  26  -2   0   19.80    3.50
 -26  -2   0   24.00    3.20
 -26   2   0   30.30    4.60
 -26  -2   0   32.10    4.30
  26  -2   0   26.50    4.10
 -26   2   0   26.10    3.90
  26   3   0   84.59    7.20
 -26  -3   0  101.19    6.50
 -26   3   0   84.29    6.60
  26  -3   0   91.29    6.80
  26  -3   0   94.99    6.60
 -26   3   0   97.09    7.00
 -26  -3   0  103.69    5.90
 -26   3   0  108.39    7.50
  26  -4   0   12.30    3.00
  26  -4   0   13.10    2.90
  26   4   0   16.60    3.80
 -26  -4   0   17.70    3.30
 -26  -4   0   10.80    2.30
 -26   4   0   16.40    3.50
 -26   4   0    9.90    3.10
 -26   4   0   13.30    3.50
  26  -5   0  122.79    7.40
 -26  -5   0  123.89    6.90
 -26   5   0  127.59    8.90
  26   5   0  127.49    9.10
 -26   5   0  120.39    8.30
  26  -5   0  123.99    8.10
 -26   5   0  102.19    7.80
 -26  -5   0  126.19    7.40
  27   0   0    1.50    2.20
 -27   0   0    5.10    2.40
 -27   0   0    4.10    2.20
 -27   0   0    3.70    2.50
 -27  -1   0   -0.80    1.50
 -27   1   0    0.60    1.90
  27  -1   0   -1.60    2.10
 -27  -1   0   -0.40    1.80
  27   1   0   -0.60    2.20
  27  -1   0   -0.40    1.90
 -27   1   0    1.70    1.90
 -27   1   0    0.40    1.40
 -27   2   0   -0.20    2.00
 -27   2   0   -2.40    1.50
  27  -2   0    0.80    2.00
  27  -2   0    0.70    1.80
 -27  -2   0   -0.40    1.70
 -27   2   0   -0.50    2.10
 -27  -2   0    3.70    2.20
  27   2   0   -0.50    1.90
  27  -3   0    0.90    1.80
  27  -3   0    1.60    2.10
 -27   3   0    1.20    2.10
 -27  -3   0   -2.00    1.70
 -27  -3   0   -1.70    1.10
 -27   3   0   -0.10    1.90
 -27   3   0    1.00    2.00
  27   3   0   -2.50    2.10
  27  -4   0   -0.20    2.30
 -27  -4   0   -1.40    1.70
 -27   4   0    0.40    2.00
 -27  -4   0   -0.50    1.50
   0   0   1    0.00    0.10
   0   0  -1    0.00    0.10
   0   0   1    0.00    0.10
   0   0  -1    0.00    0.10
   0   0  -1   -0.10    0.10
   0   0   1    0.20    0.10
   0   0  -1    0.10    0.10
   0   1   1    0.00    0.10
   0   1  -1    0.10    0.20
   0  -1  -1   -0.20    0.10
   0   1   1    0.10    0.20
   0  -1  -1    0.20    0.10
   0   1  -1    0.20    0.10
   0   1  -1    0.20    0.10
   0  -1   1    0.10    0.20
   0   1   1    0.20    0.10
   0  -1   1    0.40    0.20
   0   1  -1    0.20    0.20
   0  -1   1    0.00    0.10
   0   1  -1    0.20    0.10
   0   1  -1    0.30    0.20
   0   1  -1    0.00    0.10
   0   1   1    0.50    0.20
   0   1   1   -0.10    0.10
   0  -1  -1    0.00    0.10
   0   1   1    0.00    0.20
   0   2  -1   25.30    1.30
   0  -2   1   23.80    1.30
   0  -2  -1   25.80    1.20
   0   2   1   26.30    1.20
   0   2   1   24.90    1.10
   0  -2   1   24.80    1.10
   0   2  -1   26.10    1.40
   0   2   1   23.00    1.20
   0   2  -1   24.50    1.10
   0   2  -1   24.60    1.30
   0   2   1   27.60    1.60
   0   2  -1   25.90    1.40
   0  -2   1   25.50    1.40
   0   2   1   26.30    1.30
   0   2  -1   24.60    1.30
   0  -2  -1   24.50    1.20
   0   2   1   25.40    1.30
   0   2  -1   23.10    1.40
   0  -2   1   25.10    1.40
   0  -2  -1   25.70    1.30
   0   2   1   26.00    1.40
   0   3   1    0.00    0.30
   0   3  -1    1.30    0.50
   0  -3   1    0.40    0.50
   0   3   1   -0.10    0.30
   0   3   1    0.00    0.50
   0  -3   1   -0.40    0.40
   0  -3   1   -0.10    0.30
   0   3   1   -0.20    0.20
   0   3  -1   -0.50    0.40
   0   3  -1   -0.60    0.30
   0   3   1   -0.30    0.50
   0   3   1   -0.30    0.30
   0   3  -1    0.20    0.20
   0  -3  -1    0.20    0.30
   0   3   1   -0.10    0.20
   0   3  -1   -0.10    0.30
   0  -3  -1    0.40    0.30
   0   3  -1    0.10    0.30
   0  -3  -1   -0.10    0.30
   0   3  -1    0.40    0.40
   0   4  -1    1.40    0.50
   0  -4   1    1.10    0.60
   0  -4  -1    1.60    0.50
   0   4   1    1.60    0.70
   0   4   1    1.40    0.50
   0   4   1    1.60    0.60
   0   4  -1    0.50    0.40
   0  -4  -1    1.50    0.50
   0   4   1    1.30    0.40
   0   4  -1    2.20    0.40
   0   4  -1    2.90    0.80
   0  -4   1    1.60    0.50
   0   4  -1    1.50    0.60
   0   4   1    0.20    0.50
   0  -4  -1    2.10    0.60
   0  -4   1    1.50    0.50
   0   4  -1    1.40    0.60
   0   4   1    1.50    0.70
   0   4  -1    2.00    0.60
   0  -4  -1    1.10    0.50
   0   4   1    0.60    0.40
   0  -5  -1    0.30    0.60
   0   5  -1    0.90    0.70
   0   5   1    0.60    0.50
   0   5  -1    0.40    0.30
   0  -5  -1    0.50    0.50
   0  -5  -1    0.80    0.50
   0   5   1    0.10    0.70
   0  -5   1    0.50    0.50
   0   5   1   -0.20    0.40
   0  -5   1    0.20    0.60
   0  -5   1    0.60    0.50
   0   5   1   -0.70    0.30
   0   5  -1    0.70    0.50
   0   5  -1    0.20    0.60
   0  -5  -1   -0.30    0.40
   0   5  -1    1.10    0.80
   0   5  -1    0.20    0.40
   0   5   1   -0.80    0.40
   0   5  -1    0.10    0.50
   0   5   1    0.10    0.60
   0  -6  -1    0.10    0.50
   0   6  -1    0.30    0.70
   0   6  -1   -0.20    0.80
   0   6   1   -0.70    0.60
   0   6   1    0.30    0.60
   0   6   1   -0.20    0.70
   0  -6   1    1.50    0.70
   0  -6   1    0.60    0.70
   0   6   1   -0.10    0.40
   0   6   1   -0.60    0.30
   0  -6   1    0.40    0.60
   0  -6  -1    1.40    0.70
   0   6  -1    0.50    0.60
   0  -6  -1    0.50    0.70
   0   6   1    1.00    0.70
   0   6  -1    0.00    0.40
   0   6  -1    1.10    0.70
   0  -6  -1   -0.10    0.50
   0   6  -1   -0.50    0.50
   0   7  -1   -1.00    0.60
   0   7   1   -0.20    0.60
   0   7  -1    0.20    0.40
   0  -7  -1    1.00    0.70
   0   7  -1    0.80    0.90
   0  -7   1    0.20    0.60
   0   7   1    1.30    0.90
   0   7  -1    1.10    0.70
   0  -7   1   -0.20    0.70
   0  -7  -1    0.80    0.60
   0   7   1   -0.80    0.50
   0  -7  -1   -0.80    0.40
   0  -7   1   -0.40    0.60
   0  -7  -1    0.00    0.60
   0  -7   1    0.50    0.70
   0   7   1    0.90    0.80
   0   7  -1   -0.20    0.80
   0   7   1   -0.10    0.40
   0   8   1  215.08    8.80
   0  -8   1  214.98    7.90
   0  -8   1  209.88    8.80
   0   8  -1  211.88    8.00
   0  -8  -1  219.78    8.40
   0  -8  -1  200.98    8.60
   0  -8  -1  211.48    8.80
   0   8   1  213.48    8.40
   0   8  -1  219.38    9.40
   0  -8  -1  199.58    8.80
   0   8  -1  204.68    9.20
   0   8   1  221.78    9.60
   0  -8   1  211.28    9.10
   0  -8   1  223.38    8.70
   0   8  -1  202.08    8.80
   0   8  -1  199.48    8.90
   0   8   1  216.38    8.00
   0  -8   1  215.58    9.00
   0   8   1  218.68    9.50
   0   9  -1   -0.40    0.50
   0  -9  -1    0.30    0.90
   0  -9   1    1.40    0.90
   0   9   1    0.60    1.00
   0  -9   1   -0.50    0.80
   0   9  -1    0.80    1.00
   0  -9   1    0.10    0.80
   0   9  -1   -1.60    0.60
   0  -9  -1    0.20    0.80
   0   9  -1    0.90    1.00
   0  -9   1    0.80    0.80
   0  -9  -1    0.80    0.90
   0   9  -1    0.00    0.80
   0   9   1   -0.10    0.50
   0  -9   1   -1.00    0.50
   0   9   1    1.50    1.00
   0   9   1    1.10    1.30
   0  -9  -1   -0.80    0.60
   0  10   1  150.18    8.20
   0 -10   1  161.98    7.90
   0  10  -1  158.78    8.30
   0 -10  -1  174.58    7.70
   0 -10   1  174.88    7.90
   0 -10  -1  167.68    7.70
   0  10   1  166.18    7.70
   0 -10  -1  156.28    7.70
   0  10  -1  164.78    8.20
   0 -10   1  161.08    7.60
   0  10  -1  165.68    7.80
   0  10   1  166.68    8.50
   0 -10   1  165.58    7.40
   0 -11   1    0.30    1.10
   0 -11  -1   -0.20    1.10
   0 -11   1    1.40    1.30
   0  11  -1   -1.20    1.00
   0  11   1   -1.10    1.20
   0  11  -1   -1.90    0.90
   0 -11  -1    0.10    1.10
   0 -11   1    0.10    1.10
   0 -11  -1   -0.60    1.10
   0  11   1   -1.10    1.20
   0  11  -1    0.40    1.50
   0  11   1   -0.40    1.00
   0  12   1   34.30    4.30
   0  12   1   38.60    3.90
   0 -12   1   41.30    4.20
   0 -12   1   38.70    3.90
   0 -12  -1   37.30    3.90
   0  12  -1   43.20    4.70
   0 -12   1   46.40    4.40
   0 -12  -1   38.40    3.90
   0  12  -1   44.60    4.80
   0  12  -1   35.40    3.90
   0  12   1   46.80    5.10
   0 -13  -1   -0.60    1.30
   0 -13   1    0.20    1.30
   0  13  -1    1.80    1.50
   0  13   1    0.60    1.70
   0  13  -1    1.80    1.70
   0 -13   1    0.00    1.60
   0  13  -1    0.50    1.60
   0 -13   1    1.60    1.40
   0  13   1   -0.90    1.70
   0 -13  -1   -1.80    1.00
   0  13   1    0.30    1.20
   0  14  -1   19.50    3.90
   0  14  -1   19.40    3.30
   0  14   1   18.60    3.00
   0 -14   1   18.00    3.00
   0  14   1   20.70    3.80
   0 -14  -1   19.60    3.00
   0  14   1   16.60    3.60
   0 -14   1   17.90    3.20
   0 -14  -1   20.30    3.10
   0 -15  -1    2.20    1.50
   0  15   1   -0.60    1.40
   0  15  -1   -0.60    1.60
   0  15   1   -1.80    1.70
   0 -15  -1    0.50    1.70
   0  15   1   -1.10    1.90
   0 -15   1   -0.10    1.40
   0 -15   1    1.10    1.60
   0  15  -1   -1.50    1.90
   0 -16  -1   -0.70    1.80
   0  16   1    3.70    2.60
   0 -16  -1    3.40    1.90
   0  16  -1    2.20    1.90
   0 -16   1    2.30    2.10
   0  16  -1    0.30    2.10
   0 -16   1    5.50    2.20
  -1   0   1    0.10    0.10
  -1   0   1    0.10    0.10
   1   0  -1   -0.10    0.10
  -1   0   1    0.00    0.10
   1   0  -1    0.00    0.10
   1   0   1   -0.10    0.10
  -1   0   1    0.00    0.10
  -1   0  -1    0.20    0.10
  -1   0  -1    0.10    0.10
  -1   0  -1    0.00    0.10
  -1   0   1    0.10    0.10
  -1   0  -1    0.00    0.10
   1   0   1    0.00    0.10
   1   0  -1    0.10    0.10
   1  -1  -1  730.03   23.60
  -1   1  -1  716.53   23.50
  -1  -1   1  740.63   23.40
   1   1   1  743.83   23.80
   1   1   1  667.53   23.50
  -1  -1   1  706.13   23.60
  -1   1  -1  733.23   23.60
   1   1   1  695.83   23.60
  -1   1  -1  708.73   23.70
  -1   1  -1  683.53   23.50
   1  -1  -1  730.63   23.50
  -1   1  -1  721.13   23.50
  -1   1  -1  707.43   23.50
  -1   1  -1  720.63   23.70
  -1  -1   1  728.83   23.70
  -1  -1   1  691.73   23.60
  -1   1   1  709.93   23.60
  -1   1   1  699.23   23.40
  -1  -1  -1  709.13   23.50
   1  -1   1  722.53   23.50
   1  -1   1  728.03   23.50
  -1  -1  -1  680.23   23.50
  -1   1   1  709.33   23.40
   1   1  -1  726.43   23.50
  -1   1   1  707.73   23.50
  -1   1   1  686.73   23.60
  -1   1   1  653.53   23.50
   1   1  -1  698.93   23.60
  -1  -1  -1  748.23   23.40
   1   1  -1  708.83   23.60
   1   1  -1  717.73   23.60
  -1   1   1  730.53   23.70
   1  -2  -1   39.70    1.80
   1   2   1   41.10    1.80
  -1   2  -1   42.60    2.00
  -1  -2   1   44.10    1.90
  -1   2  -1   41.80    1.90
   1   2   1   43.40    2.00
  -1  -2   1   41.60    2.00
  -1  -2   1   44.40    2.00
  -1   2  -1   42.70    2.00
  -1   2  -1   41.10    1.90
  -1   2  -1   43.70    2.00
  -1  -2   1   43.10    1.50
   1   2   1   43.00    1.70
  -1   2  -1   37.70    1.80
  -1   2  -1   40.90    1.80
   1  -2  -1   43.30    1.80
   1   2   1   41.10    2.10
   1   2  -1   42.70    1.50
  -1  -2  -1   43.80    1.60
   1   2  -1   42.80    1.90
   1  -2   1   42.60    1.90
  -1  -2  -1   42.40    1.80
  -1  -2  -1   43.90    1.90
  -1   2   1   43.10    2.10
   1   2  -1   39.80    1.90
  -1   2   1   42.50    2.00
  -1   2   1   41.00    1.70
   1   2  -1   40.40    1.90
  -1  -2  -1   45.20    1.80
  -1   2   1   42.80    1.80
  -1   2   1   45.30    1.90
   1   2  -1   40.60    1.90
  -1   2   1   38.00    1.80
  -1   2   1   39.30    1.80
   1   3   1  190.48    7.30
  -1   3  -1  189.98    7.10
  -1  -3   1  198.98    6.60
   1  -3  -1  196.08    7.00
   1   3   1  191.18    6.80
  -1  -3   1  198.28    7.30
  -1  -3   1  188.78    7.00
  -1   3  -1  190.08    7.20
  -1  -3   1  201.98    7.30
   1   3   1  193.48    7.10
   1  -3  -1  191.28    7.10
  -1   3  -1  198.38    7.20
  -1   3  -1  192.68    7.30
  -1   3  -1  197.58    7.30
   1  -3  -1  175.28    7.00
  -1   3  -1  194.08    6.90
   1   3   1  207.88    7.50
  -1   3  -1  198.78    7.20
   1   3   1  201.58    6.70
   1   3  -1  194.18    7.30
   1  -3   1  197.08    7.30
  -1  -3  -1  205.18    7.10
  -1   3   1  192.38    7.00
   1   3  -1  195.08    6.60
  -1   3   1  196.08    7.10
  -1   3   1  198.58    6.90
   1   3  -1  198.68    7.30
   1   3  -1  196.18    7.30
  -1   3   1  196.98    7.10
   1   3  -1  186.48    7.10
  -1   3   1  197.88    7.40
  -1  -3  -1  183.88    7.10
   1  -3   1  195.38    7.20
  -1  -3  -1  203.18    6.80
  -1   3   1  196.88    7.30
  -1  -3  -1  192.48    7.00
  -1   3   1  188.68    7.00
  -1   4  -1  124.29    5.20
  -1   4  -1  126.69    4.70
  -1   4  -1  124.49    5.20
  -1  -4   1  118.09    5.10
   1   4   1  125.29    5.40
   1   4   1  123.39    4.60
   1   4   1  123.19    5.30
  -1  -4   1  126.29    4.90
  -1   4  -1  122.89    5.20
  -1   4  -1  126.69    5.20
   1  -4  -1  123.99    4.90
   1   4   1  130.69    5.10
   1   4   1  120.89    4.60
   1  -4  -1  125.39    5.00
  -1  -4   1  121.89    5.20
  -1   4  -1  129.79    5.10
   1  -4  -1  123.69    5.00
  -1   4  -1  124.09    5.00
  -1   4   1  122.89    5.00
  -1  -4  -1  130.19    4.90
  -1   4   1  118.59    5.20
   1   4  -1  126.89    4.50
   1   4  -1  129.29    5.10
   1  -4   1  118.59    5.20
  -1   4   1  122.89    5.40
   1   4  -1  118.59    5.20
  -1  -4  -1  132.99    4.70
  -1   4   1  127.59    4.80
  -1   4   1  125.99    5.00
   1   4  -1  120.59    5.20
  -1   4   1  129.39    4.80
  -1  -4  -1  123.99    5.00
  -1  -4  -1  129.79    5.10
   1  -4   1  126.09    5.10
  -1   4   1  125.69    5.00
   1  -4   1  126.29    5.20
   1   4  -1  120.09    5.20
   1  -5  -1    4.10    0.80
   1   5   1    2.80    0.80
   1   5   1    3.30    1.00
  -1  -5   1    2.70    0.80
  -1   5  -1    1.60    0.70
  -1   5  -1    3.60    0.90
  -1  -5   1    2.10    0.80
  -1   5  -1    3.70    0.90
   1   5   1    4.00    1.10
   1  -5  -1    2.70    0.70
  -1   5  -1    2.80    0.70
  -1  -5   1    1.90    0.60
   1  -5  -1    4.80    1.00
  -1   5  -1    3.20    0.60
   1   5   1    3.50    0.60
  -1   5  -1    3.90    1.00
   1   5   1    3.30    0.60
  -1   5  -1    1.50    0.70
   1  -5   1    2.60    0.70
  -1   5   1    2.50    0.80
   1   5  -1    1.10    0.70
  -1   5   1    3.30    0.80
  -1  -5  -1    3.00    0.80
   1   5  -1    3.10    0.80
   1  -5   1    2.70    0.80
   1   5  -1    3.30    0.50
  -1   5   1    3.60    0.80
  -1   5   1    2.50    0.60
  -1  -5  -1    4.10    0.90
   1   5  -1    1.40    0.70
  -1  -5  -1    3.20    0.80
  -1   5   1    3.50    0.70
  -1   5   1    4.40    1.20
   1  -5   1    2.00    0.80
  -1  -5  -1    4.30    0.70
   1   5  -1    3.50    0.90
  -1   5   1    3.10    0.80
  -1   6  -1  109.79    5.10
  -1   6  -1  112.29    5.40
   1   6   1  113.89    5.10
  -1   6  -1  113.39    4.60
   1   6   1  110.89    5.50
  -1  -6   1  118.59    5.40
   1  -6  -1  109.99    5.00
  -1  -6   1  116.09    4.90
  -1   6  -1  120.09    5.50
  -1   6  -1  113.29    5.10
   1   6   1  110.39    5.60
  -1   6  -1  113.19    5.30
   1   6   1  115.59    4.50
   1  -6  -1  113.99    5.10
   1  -6  -1  116.19    5.20
   1  -6  -1  116.39    4.90
  -1  -6   1  116.49    5.20
  -1   6  -1  116.59    5.40
   1   6  -1  112.59    5.40
  -1   6   1  115.89    5.60
  -1   6   1  110.49    5.00
   1  -6   1  115.99    5.30
  -1   6   1  121.09    5.60
   1   6  -1  119.59    4.40
   1   6  -1  120.39    5.40
  -1   6   1  114.49    4.90
  -1  -6  -1  113.59    5.00
   1  -6   1  112.79    5.30
  -1  -6  -1  112.49    5.10
   1   6  -1  105.99    5.40
   1   6  -1  115.99    5.20
  -1   6   1  120.49    5.20
  -1   6   1  111.59    4.70
  -1  -6  -1  117.09    5.10
  -1   6   1  111.29    5.10
  -1  -6  -1  121.29    4.70
   1  -6   1  121.69    5.20
   1  -7  -1    1.20    0.80
  -1   7  -1    0.80    0.80
  -1   7  -1   -0.30    0.70
  -1  -7   1    0.00    0.60
  -1  -7   1    0.00    0.70
  -1   7  -1    0.20    0.60
   1   7   1   -0.40    0.60
  -1  -7   1    0.10    0.60
   1  -7  -1    1.00    0.70
  -1  -7   1    0.40    0.40
   1  -7  -1    0.10    0.60
   1   7   1   -0.30    0.60
  -1   7  -1    0.30    0.50
   1  -7  -1   -0.80    0.60
  -1   7  -1   -0.50    0.60
   1   7   1   -0.10    0.40
   1   7   1    0.40    0.80
  -1   7  -1    0.00    0.70
  -1  -7   1   -0.20    0.70
  -1   7  -1    0.40    0.70
  -1  -7  -1   -0.70    0.50
   1  -7   1    1.00    0.80
   1   7  -1    0.60    0.70
   1  -7   1    0.00    0.70
  -1   7   1    0.30    0.80
   1   7  -1    1.40    0.90
  -1   7   1   -0.20    0.70
  -1  -7  -1   -1.00    0.50
   1   7  -1    0.30    0.80
  -1  -7  -1    0.40    0.70
  -1   7   1    1.00    0.70
  -1   7   1   -0.30    0.60
   1   7  -1    0.10    0.30
  -1  -7  -1    0.20    0.70
  -1   7   1    0.20    0.50
   1   7  -1    0.40    0.70
  -1   7   1    0.70    0.70
   1  -7   1   -0.80    0.70
  -1   7   1    0.30    0.50
  -1   8  -1  132.59    6.40
   1   8   1  140.29    6.90
  -1  -8   1  135.09    5.10
   1  -8  -1  135.59    6.10
  -1  -8   1  133.49    5.80
  -1   8  -1  124.29    6.50
   1   8   1  130.79    6.10
  -1   8  -1  143.49    5.50
   1  -8  -1  121.89    5.90
   1  -8  -1  128.19    6.20
   1  -8  -1  134.79    5.80
  -1   8  -1  127.79    6.00
  -1  -8   1  120.69    6.10
   1   8   1  134.19    6.70
   1   8   1  130.39    5.20
  -1   8  -1  132.69    6.50
  -1   8  -1  129.09    6.30
  -1  -8   1  128.89    6.30
  -1  -8   1  131.79    6.10
  -1   8  -1  130.69    6.10
  -1  -8  -1  122.99    6.00
   1   8  -1  126.59    6.10
   1   8  -1  131.39    6.60
   1  -8   1  132.49    6.10
  -1   8   1  142.39    6.70
   1   8  -1  133.89    5.20
  -1   8   1  131.49    6.70
   1  -8   1  127.39    6.20
  -1   8   1  121.09    6.00
   1   8  -1  135.39    6.70
  -1   8   1  130.89    5.80
  -1   8   1  132.49    5.50
  -1  -8  -1  131.29    5.50
  -1   8   1  128.29    6.10
  -1  -8  -1  133.49    6.20
  -1  -8  -1  140.29    6.10
   1   8  -1  125.89    6.30
   1  -8   1  141.99    6.10
   1  -8   1  129.49    6.30
   1  -9  -1    7.40    1.50
  -1  -9   1    7.10    1.00
   1   9   1    9.30    2.00
  -1  -9   1    4.70    1.40
  -1  -9   1    6.60    1.60
  -1  -9   1    3.80    1.20
  -1   9  -1    7.20    1.70
  -1   9  -1    7.50    1.20
  -1   9  -1    7.50    1.70
  -1  -9   1    7.00    1.40
   1   9   1    6.60    1.50
   1  -9  -1    9.30    1.60
  -1   9  -1   10.10    2.00
   1  -9  -1    7.00    1.60
  -1   9  -1    3.60    1.20
   1   9   1    7.60    1.10
   1   9   1    6.70    1.70
   1  -9  -1    7.30    1.40
  -1  -9  -1    4.60    1.50
  -1  -9  -1    6.30    1.40
   1   9  -1    8.50    1.80
   1   9  -1    6.30    1.60
  -1   9   1    8.30    1.30
  -1  -9  -1    6.10    1.40
   1  -9   1    6.60    1.80
  -1   9   1    9.00    2.00
   1  -9   1    6.80    1.50
  -1   9   1    9.30    1.60
  -1   9   1    6.00    1.70
  -1  -9  -1    7.30    1.20
  -1   9   1    5.00    1.30
   1  -9   1    6.40    1.50
   1   9  -1    6.00    1.70
   1  -9   1    3.70    1.30
   1  -9   1    8.30    1.20
  -1 -10   1   12.10    2.10
  -1 -10   1    9.60    1.90
  -1 -10   1   18.90    2.70
   1 -10  -1   17.30    2.30
  -1  10  -1   12.00    2.10
   1  10   1   15.80    2.40
   1 -10  -1   12.00    2.10
  -1  10  -1   14.60    2.50
  -1  10  -1   15.30    2.50
   1 -10  -1   17.10    2.30
   1  10   1   17.60    2.90
   1  10   1   11.40    2.30
  -1  10  -1   10.70    2.20
  -1  10   1   10.50    2.40
   1  10  -1   16.20    2.80
   1 -10   1   15.60    2.30
  -1 -10  -1   14.50    2.20
  -1  10   1   12.60    2.40
  -1  10   1   12.90    2.10
   1 -10   1   15.40    2.50
   1 -10   1   14.50    2.20
   1 -10   1   16.20    1.80
  -1 -10  -1   17.60    2.30
  -1 -10  -1   16.60    2.50
  -1  10   1   16.70    1.80
   1 -10   1   13.60    2.10
   1  10  -1   14.60    2.20
   1  10  -1   21.00    2.90
   1 -11  -1   21.10    2.70
   1 -11  -1   15.90    2.40
  -1  11  -1   18.20    2.60
   1  11   1   19.00    2.60
  -1 -11   1   24.70    2.90
  -1  11  -1   25.10    3.30
  -1 -11   1   24.30    3.00
  -1  11  -1   19.60    3.20
  -1 -11   1   18.80    2.80
   1  11   1   19.50    3.10
   1 -11  -1   22.00    2.80
   1  11   1   22.20    3.30
  -1 -11  -1   20.90    2.70
   1  11  -1   25.40    3.50
  -1  11   1   20.40    3.10
  -1 -11  -1   21.60    2.90
  -1 -11  -1   19.20    2.60
  -1  11   1   22.00    3.30
   1  11  -1   20.70    2.80
  -1  11   1   20.40    2.70
   1 -11   1   21.20    2.80
   1 -11   1   23.10    2.90
   1  11  -1   23.60    3.30
   1 -11   1   19.90    2.80
   1  12   1   -1.00    1.10
  -1  12  -1   -0.80    1.30
  -1 -12   1   -1.60    1.40
  -1 -12   1    0.00    1.30
   1 -12  -1   -0.90    1.10
   1  12   1   -1.10    1.30
  -1 -12   1   -2.80    0.80
   1  12   1    1.00    1.70
  -1  12  -1   -0.50    1.40
   1 -12  -1    1.40    1.20
  -1  12  -1   -0.20    1.50
   1  12  -1   -1.50    1.00
   1 -12   1   -0.40    1.40
   1 -12   1   -0.90    1.00
   1  12  -1   -0.60    1.40
   1 -12   1    1.00    1.10
  -1  12   1    1.50    1.30
   1  12  -1   -0.20    1.70
  -1 -12  -1   -0.80    1.20
  -1  12   1    1.60    1.60
  -1 -12  -1    1.10    1.20
  -1  12   1    1.50    1.80
   1  13   1    0.60    1.90
  -1  13  -1    0.70    1.70
  -1 -13   1   -0.60    1.20
   1 -13  -1   -1.70    1.00
  -1 -13   1   -0.30    1.40
  -1  13  -1   -3.60    1.40
  -1 -13   1   -0.80    1.30
  -1  13  -1   -0.30    1.30
   1  13   1    0.90    1.60
   1 -13  -1   -0.40    1.30
   1  13   1   -1.50    1.10
   1 -13   1   -0.50    1.40
  -1  13   1   -2.70    1.30
  -1 -13  -1    0.20    1.20
   1 -13   1   -0.90    1.50
  -1  13   1    0.50    1.30
  -1  13   1    0.60    1.70
   1 -13   1    1.10    1.40
   1  13  -1   -3.80    1.10
   1  13  -1    0.20    1.30
  -1 -13  -1    0.90    1.40
   1  13  -1   -1.40    1.60
   1  14   1    1.60    2.20
  -1 -14   1    2.60    1.60
   1 -14  -1    1.90    1.60
   1  14   1    0.60    2.20
  -1 -14   1    5.10    2.10
  -1  14  -1    1.40    2.00
  -1  14  -1    3.10    1.80
   1 -14  -1    2.30    1.50
   1  14   1    0.10    1.40
  -1 -14  -1    2.70    1.70
   1 -14   1   -0.50    1.50
  -1 -14  -1    3.20    1.90
  -1  14   1    2.20    2.00
   1  14  -1    0.30    2.00
  -1  14   1    4.30    1.80
  -1  14   1    1.60    2.10
   1 -14   1    4.30    1.90
   1  14  -1    1.80    1.70
  -1  15  -1   27.50    4.50
   1  15   1   21.20    3.50
   1 -15  -1   24.50    3.40
   1 -15  -1   15.50    2.90
  -1  15  -1   17.90    3.20
   1  15   1   21.10    4.20
  -1 -15   1   21.40    3.40
  -1 -15   1   24.10    3.60
   1  15   1   19.40    4.20
  -1  15   1   26.30    4.40
  -1  15   1   21.30    4.00
   1 -15   1   18.10    3.10
   1  15  -1   31.50    4.70
  -1  15   1   20.00    3.40
  -1 -15  -1   18.30    3.20
   1  15  -1   12.80    3.00
   1 -15   1   28.00    3.80
  -1 -15  -1   16.40    3.00
   1  16   1    5.60    3.10
  -1 -16   1    0.20    1.70
   1 -16  -1    8.10    2.40
  -1  16  -1    3.90    2.60
   1 -16  -1    5.10    2.20
  -1  16  -1    3.90    2.20
  -1 -16   1    5.10    2.30
   1 -16   1    2.80    2.10
  -1 -16  -1    3.10    1.70
  -1  16   1    5.10    2.80
  -1 -16  -1    5.90    2.40
   1  16  -1    7.80    3.30
   1 -16   1    0.70    1.70
   1  16  -1   10.40    2.90
   2   0   1    0.00    0.10
   2   0   1   -0.20    0.10
  -2   0   1    0.00    0.10
   2   0  -1    0.00    0.10
  -2   0   1   -0.10    0.10
  -2   0  -1    0.10    0.20
   2   0  -1    0.00    0.10
  -2   0  -1    0.00    0.10
  -2   0  -1    0.10    0.10
   2   0   1    0.10    0.10
  -2   0  -1    0.20    0.20
  -2   0   1    0.00    0.10
   2   0  -1    0.00    0.10
  -2   0  -1    0.00    0.10
  -2   0   1    0.00    0.10
  -2   1  -1 1189.18   39.80
   2  -1  -1 1176.98   39.70
   2  -1  -1 1232.98   39.60
  -2  -1   1 1271.07   39.70
  -2  -1   1 1271.27   39.80
  -2   1  -1 1190.68   39.50
  -2  -1   1 1204.28   39.50
  -2   1  -1 1243.48   39.60
  -2   1  -1 1182.68   39.70
  -2  -1   1 1176.98   39.70
  -2   1  -1 1194.98   39.50
   2   1   1 1216.48   39.70
   2   1   1 1202.88   39.60
   2   1   1 1272.97   39.90
   2  -1  -1 1024.40   39.50
  -2   1  -1 1221.38   39.80
  -2   1  -1 1219.78   39.70
   2  -1   1 1254.07   39.50
  -2  -1  -1 1204.28   39.60
  -2  -1  -1 1207.88   39.60
   2  -1   1 1188.78   39.60
   2   1  -1 1229.28   39.70
  -2   1   1 1102.09   39.60
  -2   1   1 1179.08   39.80
  -2  -1  -1 1244.58   39.50
   2  -1   1 1121.89   39.70
  -2   1   1 1175.18   39.50
   2   1  -1 1199.08   39.70
  -2  -1  -1 1209.68   39.60
   2   1  -1 1225.68   39.60
  -2   1   1 1185.18   39.80
  -2   1   1 1193.68   39.60
  -2   1   1 1210.98   39.70
  -2   1   1 1252.37   39.50
  -2   2  -1    9.20    0.90
   2   2   1    6.30    0.70
   2   2   1    9.30    0.60
   2   2   1   10.70    1.10
  -2   2  -1    9.40    0.90
  -2   2  -1    7.20    0.80
  -2  -2   1    9.90    1.00
   2  -2  -1   10.30    0.70
  -2   2  -1    9.30    0.70
  -2   2  -1   10.90    0.80
  -2  -2   1    9.70    0.80
  -2  -2   1    9.20    0.90
  -2   2  -1    9.80    0.80
   2  -2  -1    9.40    0.70
  -2   2  -1   10.20    0.80
   2   2   1    8.50    0.90
  -2  -2  -1    9.20    0.80
  -2   2   1    9.80    0.70
  -2   2   1    7.50    0.70
  -2   2   1   10.10    0.70
  -2   2   1   10.30    0.90
  -2   2   1    9.80    0.70
   2   2  -1    9.20    0.90
  -2  -2  -1    9.10    0.70
   2   2  -1   10.60    1.00
  -2  -2  -1    9.00    0.50
  -2   2   1    7.70    0.90
  -2   2   1    6.90    0.80
  -2  -2  -1   10.20    0.70
  -2  -3   1  437.96   14.90
   2  -3  -1  408.46   15.00
  -2   3  -1  448.66   15.20
   2   3   1  462.65   14.70
  -2   3  -1  428.46   15.00
   2   3   1  446.76   15.50
  -2  -3   1  406.16   15.20
  -2   3  -1  433.96   15.20
   2  -3  -1  425.16   14.90
  -2   3  -1  434.06   15.10
  -2   3  -1  463.85   15.30
  -2  -3   1  426.96   15.20
  -2  -3   1  471.75   14.50
   2   3   1  441.86   15.40
   2   3   1  442.76   15.10
  -2   3  -1  427.26   15.00
  -2   3  -1  421.56   15.30
  -2   3   1  449.26   15.00
  -2   3   1  454.25   15.30
  -2   3   1  432.16   15.00
  -2  -3  -1  448.56   14.60
   2   3  -1  446.16   14.50
   2   3  -1  431.36   15.30
   2   3  -1  441.06   15.30
   2   3  -1  443.16   15.10
  -2   3   1  438.06   15.10
  -2   3   1  412.76   15.40
  -2  -3  -1  456.55   15.10
  -2  -3  -1  400.66   15.00
  -2  -3  -1  432.86   15.00
   2   3  -1  449.86   15.30
  -2   3   1  425.06   15.00
  -2   3   1  454.15   15.00
   2   4   1  129.49    4.60
   2   4   1  130.89    5.20
  -2   4  -1  127.99    5.10
  -2   4  -1  129.99    5.30
   2  -4  -1  132.09    5.20
   2  -4  -1  124.39    5.00
  -2  -4   1  130.29    5.00
  -2  -4   1  129.79    5.30
  -2  -4   1  127.69    5.30
  -2   4  -1  116.49    5.20
  -2   4  -1  128.29    5.00
  -2   4  -1  124.79    5.30
   2   4   1  127.89    5.50
  -2   4  -1  121.09    5.30
  -2  -4   1  135.69    4.50
   2   4   1  122.99    5.60
  -2   4  -1  124.79    5.30
  -2  -4  -1  126.99    5.00
  -2  -4  -1  136.39    4.70
  -2   4   1  120.69    5.00
   2   4  -1  128.49    5.40
   2   4  -1  123.89    5.40
   2   4  -1  124.59    5.20
   2   4  -1  127.29    5.30
   2   4  -1  131.69    4.50
  -2   4   1  129.99    5.20
  -2   4   1  125.19    5.10
  -2  -4  -1  137.49    5.20
  -2   4   1  128.69    5.00
  -2   4   1  143.69    5.10
  -2   4   1  129.09    5.50
  -2   4   1  130.99    5.40
  -2  -4  -1  117.49    5.10
   2  -5  -1   12.20    1.40
   2   5   1   11.70    1.70
  -2  -5   1   11.50    0.70
  -2   5  -1    9.10    1.20
  -2   5  -1   10.20    1.40
  -2   5  -1   10.50    1.50
  -2  -5   1   10.90    1.50
  -2   5  -1   10.20    1.40
  -2   5  -1   11.00    1.50
  -2  -5   1    9.00    1.10
  -2  -5   1    6.00    1.10
   2  -5  -1   11.30    1.30
  -2   5  -1    9.00    1.30
   2   5   1   10.60    0.80
   2   5   1    7.80    1.20
   2   5   1   10.20    1.50
  -2   5  -1    9.60    1.10
   2  -5  -1   11.10    1.30
  -2  -5  -1    9.00    1.20
   2   5  -1    9.10    1.40
   2   5  -1   10.40    0.70
  -2  -5  -1    7.00    1.10
  -2  -5  -1    9.80    1.20
  -2   5   1   11.10    1.20
  -2   5   1    9.90    1.20
   2   5  -1   11.30    1.40
  -2   5   1   11.50    1.50
  -2   5   1    9.60    1.20
   2  -5   1   10.40    1.40
   2  -5   1   11.40    1.50
   2   5  -1    9.10    1.30
  -2   5   1    9.80    1.40
  -2   5   1   10.50    1.30
   2   5  -1    9.20    1.40
  -2  -5  -1   10.20    0.90
  -2   5   1   11.20    1.40
   2  -5   1   10.80    1.40
  -2   6  -1   50.49    3.20
  -2   6  -1   49.30    3.10
  -2   6  -1   53.69    3.10
   2  -6  -1   55.19    3.00
  -2  -6   1   52.09    3.10
  -2   6  -1   54.89    2.70
   2  -6  -1   55.89    2.90
   2  -6  -1   52.59    3.00
  -2   6  -1   46.40    2.80
  -2  -6   1   53.69    3.00
   2   6   1   51.79    3.40
   2   6   1   49.90    2.90
  -2  -6   1   53.39    2.20
  -2   6  -1   50.09    3.00
  -2  -6   1   50.09    3.00
   2   6   1   52.29    3.30
   2   6   1   52.09    2.30
  -2   6  -1   50.79    3.20
  -2  -6   1   48.60    2.60
  -2   6   1   50.39    3.20
   2   6  -1   50.49    3.30
  -2   6   1   47.50    2.90
  -2  -6  -1   56.69    3.00
   2  -6   1   50.19    3.10
   2   6  -1   52.09    3.00
  -2  -6  -1   56.99    2.50
   2   6  -1   50.99    2.20
  -2  -6  -1   52.59    2.90
  -2   6   1   53.49    3.00
  -2  -6  -1   52.09    3.00
   2   6  -1   52.09    3.10
   2   6  -1   47.80    3.20
  -2   6   1   50.89    2.80
  -2   6   1   52.69    3.40
  -2   6   1   52.49    2.70
   2  -6   1   53.49    3.20
  -2   6   1   51.99    2.90
   2  -6   1   49.50    3.00
   2  -7  -1   37.80    2.50
   2   7   1   37.10    3.10
   2  -7  -1   36.60    2.60
   2  -7  -1   34.30    2.60
  -2   7  -1   37.80    2.80
  -2   7  -1   38.50    2.80
  -2   7  -1   40.40    2.30
  -2   7  -1   39.20    2.70
   2   7   1   37.60    1.90
  -2  -7   1   38.00    1.80
   2  -7  -1   38.60    2.60
  -2  -7   1   43.70    2.50
   2   7   1   40.30    3.10
  -2   7  -1   42.10    2.70
  -2   7  -1   39.40    2.90
   2   7   1   40.20    2.70
  -2  -7   1   41.70    2.80
  -2   7  -1   38.00    2.80
  -2  -7   1   42.90    2.80
  -2  -7   1   42.40    2.90
   2  -7   1   36.20    2.70
  -2  -7  -1   39.40    2.80
   2   7  -1   41.90    3.10
  -2   7   1   35.60    3.00
   2   7  -1   41.90    2.70
  -2   7   1   43.90    2.40
  -2   7   1   39.70    3.00
  -2   7   1   41.90    2.60
  -2  -7  -1   36.60    2.60
  -2  -7  -1   41.00    2.20
  -2   7   1   38.70    2.60
  -2   7   1   41.80    2.60
   2   7  -1   38.00    1.80
  -2  -7  -1   43.90    2.70
   2   7  -1   37.50    2.90
   2  -7   1   41.60    2.90
   2  -7   1   42.60    2.70
  -2   7   1   36.80    2.60
  -2   8  -1  350.86   13.30
  -2  -8   1  365.96   12.10
  -2   8  -1  348.97   13.60
   2   8   1  348.47   13.30
  -2  -8   1  329.77   13.30
  -2  -8   1  351.86   13.40
   2  -8  -1  332.97   13.30
  -2   8  -1  351.56   13.70
  -2  -8   1  334.17   12.80
  -2   8  -1  337.77   13.60
  -2  -8   1  352.96   13.60
   2   8   1  343.07   13.90
   2  -8  -1  344.77   13.00
   2  -8  -1  369.06   13.30
   2   8   1  329.37   14.00
   2   8   1  343.27   12.10
  -2   8  -1  350.86   12.70
  -2   8  -1  341.47   13.20
   2  -8  -1  366.66   13.20
  -2   8  -1  357.36   13.80
   2   8  -1  335.27   13.80
  -2   8   1  344.07   13.20
  -2  -8  -1  345.07   13.10
  -2  -8  -1  331.87   12.40
   2   8  -1  347.07   12.10
  -2  -8  -1  355.26   13.30
   2  -8   1  335.17   13.20
   2  -8   1  357.46   13.30
   2   8  -1  338.87   13.90
  -2   8   1  352.96   13.80
   2  -8   1  352.66   13.60
  -2  -8  -1  329.27   13.30
  -2   8   1  344.67   13.30
   2  -8   1  340.97   13.50
  -2   8   1  356.46   13.40
  -2   8   1  351.46   13.10
  -2   8   1  321.97   13.80
   2   8  -1  337.17   13.30
  -2   8   1  349.87   12.70
  -2   9  -1  180.18    8.10
  -2  -9   1  181.48    7.30
  -2  -9   1  185.08    7.90
   2  -9  -1  175.88    7.70
  -2   9  -1  177.28    8.00
  -2   9  -1  161.68    7.60
   2   9   1  160.88    8.30
  -2  -9   1  158.78    7.80
   2   9   1  170.28    8.50
  -2   9  -1  174.78    7.80
  -2   9  -1  174.68    8.10
   2  -9  -1  174.98    7.50
  -2   9  -1  161.68    8.10
  -2  -9   1  182.28    7.90
   2  -9  -1  182.98    7.90
   2  -9  -1  156.48    7.50
  -2   9  -1  178.18    7.10
   2   9   1  176.78    7.80
   2   9  -1  172.78    8.30
   2  -9   1  168.88    8.00
  -2   9   1  172.88    8.30
   2  -9   1  180.58    7.80
  -2   9   1  173.98    8.40
   2   9  -1  173.78    7.80
  -2   9   1  179.68    7.20
  -2   9   1  172.88    7.50
  -2  -9  -1  163.38    7.70
  -2   9   1  163.28    7.60
   2  -9   1  167.78    7.00
  -2  -9  -1  167.68    7.70
   2  -9   1  165.58    7.90
   2  -9   1  177.18    7.70
  -2   9   1  175.48    7.80
   2   9  -1  164.38    8.30
  -2  -9  -1  177.88    7.60
  -2 -10   1   -1.20    0.90
  -2 -10   1   -0.80    1.10
   2 -10  -1    1.50    1.10
   2  10   1   -1.10    0.90
  -2  10  -1    0.10    1.10
  -2  10  -1    2.90    1.40
  -2  10  -1   -0.80    0.70
   2 -10  -1   -0.40    0.90
   2 -10  -1    0.50    1.00
  -2 -10   1   -0.80    1.10
  -2  10  -1   -0.90    1.10
   2  10   1    2.30    1.70
  -2  10  -1    1.50    1.40
   2 -10  -1   -0.40    0.90
   2  10   1    0.60    1.40
  -2  10  -1    0.40    1.00
   2  10  -1   -1.30    1.10
  -2  10   1    0.30    1.00
  -2 -10  -1    1.30    1.10
  -2 -10  -1   -0.30    1.20
  -2  10   1    0.90    1.20
  -2  10   1    0.60    1.40
   2 -10   1    0.60    1.20
   2  10  -1    2.10    1.30
  -2 -10  -1    3.10    1.30
   2 -10   1   -0.30    1.20
  -2  10   1    0.10    0.70
   2 -10   1    1.20    1.10
   2 -10   1   -0.60    0.70
   2 -10   1    1.10    1.10
   2  10  -1    3.30    1.40
  -2  10   1   -0.90    1.10
  -2 -11   1   16.30    2.60
   2  11   1   19.00    3.20
   2  11   1   16.70    2.60
  -2 -11   1   19.30    2.70
   2  11   1   24.10    3.50
  -2  11  -1   16.60    2.60
  -2  11  -1   16.30    2.60
  -2  11  -1   15.30    2.70
   2 -11  -1   18.40    2.70
  -2 -11   1   17.70    2.60
  -2  11  -1   20.80    3.00
   2 -11  -1   16.20    2.40
   2 -11  -1   17.70    2.60
   2  11  -1   16.80    3.00
   2 -11   1   14.60    2.30
  -2 -11  -1   15.10    2.40
  -2  11   1   24.90    3.50
  -2  11   1   17.40    2.90
  -2 -11  -1   21.10    2.60
  -2  11   1   15.80    2.30
  -2 -11  -1   17.10    2.60
   2 -11   1   10.00    2.10
   2  11  -1   18.30    3.10
   2 -11   1   20.50    2.80
   2  11  -1   14.20    2.40
  -2  12  -1   14.20    2.90
  -2  12  -1   11.30    2.30
  -2 -12   1   19.40    2.70
  -2 -12   1   16.50    3.00
   2 -12  -1   14.00    2.40
   2  12   1   14.40    2.90
   2  12   1   15.90    3.00
  -2  12  -1   11.40    2.60
   2 -12  -1   16.80    2.70
   2  12   1   16.50    2.60
  -2 -12   1   17.10    2.70
   2 -12   1   18.40    2.80
   2  12  -1   13.20    2.90
  -2 -12  -1   14.10    2.50
  -2  12   1   12.00    2.80
   2 -12   1   13.90    2.60
   2  12  -1   10.90    2.50
  -2  12   1   16.60    2.70
  -2 -12  -1   15.60    2.80
   2  12  -1   17.70    2.70
   2 -12   1   15.90    2.50
  -2 -12  -1   14.80    2.40
  -2  12   1   15.30    3.00
  -2  13  -1   16.10    3.00
  -2  13  -1   12.20    2.60
  -2 -13   1   11.50    2.50
   2 -13  -1    7.30    2.10
  -2 -13   1   11.00    2.50
   2  13   1   12.50    2.50
  -2 -13   1   11.90    2.60
   2  13   1   19.80    3.60
   2 -13  -1   12.20    2.40
  -2  13  -1   11.20    2.70
   2  13   1   14.50    3.30
   2  13  -1    9.90    2.80
   2 -13   1    9.00    2.40
  -2  13   1   15.40    3.20
   2  13  -1   17.30    3.40
  -2 -13  -1   10.50    2.30
  -2  13   1    9.60    2.80
   2  13  -1   13.60    2.60
  -2  13   1   16.60    2.70
   2 -13   1   11.30    2.40
  -2 -13  -1   12.00    2.40
   2  14   1    7.20    2.40
   2 -14  -1    4.60    1.80
  -2  14  -1   11.30    2.60
   2  14   1    3.30    2.10
  -2 -14   1    7.50    2.20
   2 -14  -1    4.90    1.80
  -2  14  -1    7.30    2.70
   2  14   1    6.50    2.20
  -2 -14   1    6.20    2.30
   2 -14   1    5.30    1.90
   2 -14   1    7.30    2.20
   2  14  -1    4.40    2.50
  -2  14   1    4.00    1.90
  -2  14   1    3.80    2.20
  -2 -14  -1    7.60    2.30
  -2 -14  -1    4.80    1.90
  -2  14   1    8.50    2.70
   2  14  -1    1.40    1.60
  -2 -15   1   10.30    2.70
   2  15   1    8.10    2.40
   2 -15  -1    7.90    2.40
   2  15   1    3.40    2.60
   2 -15  -1   10.30    2.40
  -2 -15   1    9.10    2.50
  -2  15  -1   12.80    3.10
   2  15   1    8.60    2.90
  -2  15  -1    6.10    2.30
  -2  15   1    9.10    3.10
  -2  15   1    5.40    2.50
  -2 -15  -1    6.60    2.20
   2 -15   1    7.70    2.40
   2  15  -1    4.50    2.10
   2  15  -1    9.60    2.90
   2 -15   1   10.40    2.50
  -2  15   1    8.40    2.50
  -2 -15  -1    9.40    2.60
  -2 -16   1   15.80    3.10
   2  16   1   20.60    4.50
   2 -16  -1   15.50    3.00
  -2 -16   1   17.10    3.30
  -2  16  -1   20.60    4.00
  -2  16  -1   25.20    3.90
   2 -16  -1   19.80    5.10
   2 -16   1   16.90    3.10
   2 -16   1   24.20    3.60
  -2 -16  -1   23.00    3.40
   2  16  -1   22.30    3.70
  -2  16   1   25.00    4.50
  -2 -16  -1   23.60    3.60
   2  16  -1   10.80    3.60
  -3   0  -1   -0.20    0.10
  -3   0   1    0.00    0.20
  -3   0   1    0.10    0.20
   3   0  -1    0.20    0.10
   3   0  -1    0.10    0.10
  -3   0  -1    0.10    0.20
  -3   0   1    0.00    0.20
  -3   0  -1    0.10    0.20
   3   0   1    0.10    0.10
  -3   0   1   -0.30    0.20
  -3   0  -1    0.10    0.20
   3   0  -1   -0.10    0.10
  -3   0  -1   -0.20    0.10
   3   0   1    0.00    0.20
   3   0   1   -0.10    0.20
  -3   1  -1   92.39    3.60
  -3   1  -1   94.29    3.60
   3  -1  -1   94.29    3.40
  -3   1  -1   90.99    3.30
   3  -1  -1   92.29    3.50
   3   1   1   91.49    3.50
  -3  -1   1   96.29    3.30
   3   1   1   92.49    3.40
  -3   1  -1   92.89    3.50
   3  -1  -1   99.09    3.20
  -3  -1   1   93.69    3.50
  -3   1  -1   94.29    3.60
  -3  -1   1   97.09    3.50
  -3  -1   1   94.49    3.50
   3   1   1   95.59    3.70
  -3   1   1   95.39    3.60
  -3  -1  -1   98.19    3.40
  -3   1   1   93.49    3.30
  -3  -1  -1   93.19    3.40
  -3   1   1   90.09    3.50
  -3  -1  -1   90.59    3.30
   3  -1   1   94.79    3.40
  -3   1   1   92.49    3.60
   3  -1   1   93.79    3.20
   3   1  -1   92.89    3.40
  -3  -1  -1   95.49    3.40
  -3   1   1   91.89    3.20
  -3   1   1   93.19    3.40
   3   1  -1   95.59    3.50
   3   1  -1   91.29    3.50
  -3   2  -1  848.42   28.20
  -3  -2   1  828.42   28.40
   3   2   1  835.32   28.10
  -3   2  -1  858.61   28.40
  -3  -2   1  824.22   28.20
  -3   2  -1  853.31   28.50
   3  -2  -1  852.61   28.30
   3   2   1  848.52   28.50
  -3  -2   1  849.41   28.40
  -3   2  -1  858.11   28.50
  -3   2  -1  881.71   28.30
  -3   2  -1  843.52   28.20
  -3   2  -1  844.52   28.40
  -3  -2   1  863.71   27.90
   3   2   1  851.01   28.30
   3  -2  -1  795.62   28.10
   3   2   1  873.81   28.70
  -3  -2  -1  839.72   28.20
  -3   2   1  811.42   28.50
  -3   2   1  821.52   28.40
  -3   2   1  860.41   28.30
  -3   2   1  850.91   28.10
   3  -2   1  859.91   28.20
  -3  -2  -1  843.72   28.30
   3   2  -1  872.41   28.40
  -3  -2  -1  882.61   28.00
  -3  -2  -1  836.62   28.30
  -3   2   1  859.21   28.20
  -3   2   1  842.62   28.30
   3  -2   1  849.22   28.30
   3   2  -1  863.51   28.50
   3   2  -1  874.61   28.50
  -3   2   1  816.82   28.30
   3   3   1   94.79    3.70
   3   3   1   88.79    3.30
  -3   3  -1   88.09    3.80
  -3   3  -1   94.19    3.70
  -3  -3   1   87.89    3.80
  -3   3  -1   86.89    3.50
   3   3   1   86.69    4.00
  -3   3  -1   83.79    3.70
  -3  -3   1   90.89    3.50
   3  -3  -1   88.49    3.60
   3  -3  -1   83.99    3.50
  -3   3  -1   86.29    3.80
  -3  -3   1   82.49    3.70
  -3   3  -1   94.49    3.80
   3   3   1   88.69    3.90
  -3   3  -1   89.99    3.70
  -3  -3  -1   92.99    3.20
  -3  -3  -1   90.09    3.70
  -3   3   1   97.09    3.50
  -3   3   1   93.39    3.70
  -3   3   1   87.69    3.70
  -3   3   1   87.99    3.60
  -3  -3  -1   90.39    3.60
   3   3  -1   87.99    3.90
  -3   3   1   87.99    3.60
  -3   3   1   85.69    3.70
   3   3  -1   90.79    3.70
   3   3  -1   90.89    3.90
  -3   3   1   79.39    3.80
  -3  -3  -1   95.79    3.70
  -3  -4   1  219.88    8.50
  -3   4  -1  218.78    8.20
  -3   4  -1  223.28    8.50
  -3   4  -1  235.48    8.50
  -3   4  -1  223.08    8.20
   3   4   1  222.38    8.30
   3   4   1  218.68    8.80
  -3   4  -1  230.48    8.40
  -3  -4   1  219.08    8.40
  -3   4  -1  223.48    8.60
   3   4   1  226.08    7.70
   3  -4  -1  219.98    8.10
   3   4   1  219.08    8.60
  -3   4  -1  217.58    8.40
  -3  -4   1  223.38    8.10
  -3   4   1  224.28    8.30
  -3  -4  -1  245.08    8.40
  -3  -4  -1  216.48    8.20
  -3   4   1  219.88    8.60
   3   4  -1  235.78    8.70
   3   4  -1  227.98    8.40
  -3   4   1  219.58    8.30
   3   4  -1  221.58    8.60
  -3  -4  -1  212.78    8.30
  -3   4   1  217.48    8.40
  -3   4   1  224.08    8.10
  -3   4   1  226.28    8.30
  -3  -4  -1  225.68    7.70
  -3   4   1  225.58    8.40
  -3   5  -1    1.80    0.70
   3  -5  -1    1.80    0.60
   3   5   1    1.80    0.40
  -3   5  -1    2.90    0.70
   3   5   1    0.70    0.60
  -3   5  -1    1.00    0.70
  -3   5  -1    2.10    0.80
  -3  -5   1    2.70    0.90
  -3   5  -1    1.70    0.70
  -3  -5   1    2.30    0.80
  -3  -5   1    1.40    0.60
  -3   5  -1    2.00    0.80
  -3  -5   1    0.90    0.60
   3   5   1    2.00    0.90
  -3  -5   1    2.40    0.30
   3  -5  -1    1.30    0.70
   3   5   1    2.40    1.00
  -3   5  -1    1.30    0.70
  -3   5   1    1.70    0.60
  -3  -5  -1    1.80    0.70
   3   5  -1    1.50    0.80
  -3   5   1    1.00    0.60
  -3   5   1    1.70    0.70
   3   5  -1    1.30    0.80
   3   5  -1    2.50    0.80
  -3   5   1    1.10    0.70
   3   5  -1    1.80    0.30
  -3   5   1    2.30    0.90
  -3  -5  -1    2.20    0.50
  -3   5   1    0.90    0.60
  -3   5   1    1.20    0.50
  -3  -5  -1    1.90    0.70
  -3  -5  -1    2.30    0.80
   3  -6  -1   22.50    1.80
  -3  -6   1   24.30    1.10
  -3   6  -1   19.30    1.60
   3   6   1   25.30    2.60
  -3   6  -1   21.00    1.70
  -3   6  -1   22.00    2.20
  -3  -6   1   17.10    2.00
   3  -6  -1   21.20    1.70
  -3  -6   1   22.60    1.60
  -3   6  -1   25.90    2.40
  -3   6  -1   20.80    2.20
  -3  -6   1   25.30    2.30
   3  -6  -1   22.70    2.10
   3   6   1   23.20    1.20
   3   6   1   27.20    2.70
   3   6   1   18.20    1.90
  -3   6  -1   22.80    2.40
  -3   6  -1   22.60    2.30
  -3  -6   1   20.70    2.00
  -3   6   1   20.30    2.00
  -3  -6  -1   22.00    1.80
  -3   6   1   20.60    2.20
  -3   6   1   21.90    1.70
  -3  -6  -1   25.20    1.90
  -3   6   1   23.60    1.90
   3   6  -1   23.90    1.10
   3  -6   1   20.60    2.10
   3  -6   1   19.30    2.10
   3   6  -1   21.20    2.30
  -3   6   1   22.40    1.80
   3   6  -1   24.00    1.90
   3  -6   1   21.70    2.20
  -3   6   1   18.90    2.20
  -3   6   1   20.90    1.70
   3   6  -1   22.00    2.40
  -3  -6  -1   22.30    1.30
  -3  -6  -1   23.90    1.90
  -3  -7   1   37.70    1.60
  -3   7  -1   33.50    2.50
   3   7   1   37.80    1.70
  -3   7  -1   29.00    2.80
  -3   7  -1   35.70    2.80
  -3   7  -1   33.30    2.20
   3   7   1   33.70    3.40
   3  -7  -1   31.10    2.40
  -3   7  -1   31.60    2.60
  -3  -7   1   32.50    2.40
   3   7   1   29.60    2.40
  -3   7  -1   31.40    2.30
   3  -7  -1   32.30    2.30
  -3  -7   1   39.00    2.70
  -3  -7   1   34.30    2.70
   3   7   1   37.40    2.90
  -3  -7   1   36.90    2.20
  -3   7  -1   33.40    2.60
   3  -7  -1   29.50    2.30
  -3   7   1   30.70    2.40
  -3   7   1   32.40    2.20
  -3   7   1   33.20    2.50
   3  -7   1   36.20    2.60
   3   7  -1   36.50    1.60
  -3   7   1   33.20    2.70
   3  -7   1   30.40    2.60
  -3  -7  -1   32.10    2.30
   3  -7   1   33.10    2.50
   3   7  -1   36.00    3.40
  -3   7   1   35.80    2.40
  -3   7   1   35.40    2.80
   3   7  -1   32.40    2.70
  -3  -7  -1   36.10    2.50
   3   7  -1   31.90    2.50
  -3   7   1   38.50    2.50
  -3  -7  -1   33.20    1.80
  -3  -7  -1   36.00    2.50
  -3   8  -1   -0.50    0.60
   3   8   1    0.40    0.40
   3   8   1    2.00    1.00
  -3   8  -1   -0.10    0.90
  -3  -8   1   -1.10    0.80
  -3  -8   1   -0.50    0.80
  -3   8  -1    1.60    0.80
   3   8   1    0.30    1.00
  -3  -8   1    1.20    0.90
  -3  -8   1    0.00    0.30
   3  -8  -1   -1.00    0.60
  -3   8  -1    0.70    0.90
  -3   8  -1    0.30    0.90
   3  -8  -1   -0.10    0.60
   3  -8  -1    0.30    0.80
  -3   8  -1   -1.00    0.60
   3  -8  -1    0.20    0.70
  -3  -8   1   -0.40    0.60
   3   8   1    1.20    1.10
  -3   8  -1   -1.10    0.70
   3  -8   1   -0.20    0.70
  -3   8   1   -0.20    0.60
   3   8  -1   -0.10    0.90
  -3   8   1    1.10    0.80
  -3   8   1   -0.20    0.70
  -3  -8  -1   -0.20    0.70
  -3   8   1   -0.70    0.70
  -3  -8  -1    0.00    0.70
  -3   8   1    0.80    0.80
   3  -8   1   -0.30    0.70
  -3   8   1   -0.60    0.80
   3   8  -1    1.20    0.90
  -3  -8  -1    0.50    0.80
   3  -8   1   -1.80    0.70
   3  -8   1   -0.90    0.50
   3   8  -1    0.20    0.80
  -3   8   1    0.10    0.70
  -3  -8  -1   -0.50    0.40
  -3   9  -1   65.99    4.00
  -3   9  -1   68.49    4.20
  -3   9  -1   78.69    4.60
  -3   9  -1   69.99    4.40
   3   9   1   71.29    4.90
   3  -9  -1   69.39    4.00
  -3  -9   1   70.59    4.20
  -3   9  -1   66.39    4.40
   3  -9  -1   62.19    4.10
  -3  -9   1   63.49    4.20
   3   9   1   68.09    4.70
  -3  -9   1   72.39    3.60
  -3  -9   1   61.99    4.00
   3   9   1   67.99    4.20
  -3   9  -1   67.89    3.60
   3  -9  -1   70.59    4.10
  -3   9  -1   74.09    4.50
   3  -9  -1   72.19    4.10
   3  -9   1   67.99    4.20
   3   9  -1   70.79    4.70
  -3   9   1   66.39    4.00
  -3   9   1   63.79    4.40
  -3   9   1   69.29    4.20
   3  -9   1   66.69    4.00
  -3   9   1   72.79    3.80
  -3   9   1   71.39    4.10
   3   9  -1   74.09    4.80
  -3   9   1   71.69    4.60
   3  -9   1   66.89    3.60
  -3  -9  -1   61.89    4.00
   3  -9   1   72.99    4.40
   3  -9   1   60.99    4.20
  -3  -9  -1   68.09    3.90
  -3   9   1   72.39    4.20
   3   9  -1   64.29    4.10
  -3  -9  -1   65.29    4.10
   3  10   1    9.70    1.90
  -3  10  -1   10.20    2.20
   3 -10  -1   11.90    2.10
  -3  10  -1   10.60    2.10
   3 -10  -1   13.70    2.10
  -3 -10   1    6.00    1.50
  -3  10  -1    8.20    1.80
   3  10   1    7.20    2.10
   3  10   1   11.20    2.50
  -3 -10   1    9.20    2.00
  -3  10  -1    5.80    2.00
   3 -10  -1    9.00    1.90
  -3  10  -1    8.00    1.50
  -3 -10   1    7.30    1.80
  -3  10  -1   11.10    2.00
  -3  10  -1   12.10    2.10
   3 -10  -1    6.10    1.60
   3 -10   1    6.10    1.70
   3 -10   1    8.80    1.80
  -3  10   1    5.20    1.80
  -3  10   1    8.90    1.80
  -3 -10  -1    8.10    1.70
   3 -10   1    7.40    1.60
  -3 -10  -1    6.60    1.60
   3  10  -1    7.80    2.10
  -3 -10  -1   10.30    2.00
  -3  10   1    5.90    1.50
  -3  10   1    7.70    2.10
  -3  10   1    8.40    1.50
  -3  10   1    9.50    1.80
   3  10  -1   12.80    2.20
   3 -10   1    9.40    1.50
  -3  10   1    9.80    1.80
   3 -10   1    8.10    1.90
   3  10  -1    9.50    2.20
   3 -11  -1    0.10    1.20
  -3  11  -1   -0.80    1.00
   3 -11  -1   -1.50    0.70
   3  11   1    1.40    1.60
  -3 -11   1   -0.90    1.10
  -3  11  -1    1.50    1.20
  -3  11  -1   -0.20    1.30
   3  11   1    1.50    1.50
  -3  11  -1   -1.60    1.00
  -3 -11   1   -1.60    1.20
   3  11   1    0.90    1.20
  -3 -11   1    0.10    1.00
   3 -11  -1   -0.20    1.10
  -3 -11  -1   -0.20    1.00
  -3 -11  -1    1.70    1.10
  -3 -11  -1    1.10    1.10
  -3  11   1   -2.20    0.90
   3 -11   1   -0.50    1.00
   3 -11   1    1.20    1.20
   3 -11   1    0.30    1.10
   3  11  -1    0.60    1.20
  -3  11   1    0.50    1.50
  -3  11   1    0.30    1.30
   3  11  -1    0.60    1.50
   3  11  -1    0.30    1.40
   3 -11   1    0.00    1.10
  -3  12  -1    2.40    1.60
   3  12   1   -1.60    1.50
  -3  12  -1   -1.60    1.20
  -3  12  -1    2.00    1.80
   3 -12  -1   -0.40    1.10
   3  12   1    1.30    1.60
  -3 -12   1    1.20    1.40
  -3 -12   1   -0.50    1.00
  -3 -12   1    1.20    1.50
  -3  12  -1    1.30    1.50
   3 -12  -1    0.70    1.10
   3  12   1    0.70    1.30
   3 -12   1   -0.10    1.20
  -3  12   1    0.70    1.60
   3  12  -1    1.30    1.50
  -3  12   1    1.00    1.40
   3  12  -1   -1.30    1.40
  -3 -12  -1   -1.60    1.20
   3  12  -1    0.50    1.60
   3 -12   1    2.70    1.30
  -3 -12  -1   -0.30    1.40
  -3  12   1    2.10    1.60
   3 -12   1    1.40    1.50
  -3 -12  -1    0.60    1.30
  -3 -13   1    8.60    2.20
  -3  13  -1    7.40    2.00
  -3 -13   1    8.60    2.20
   3  13   1   16.50    3.40
   3 -13  -1    7.20    2.10
   3 -13  -1    8.90    2.20
   3  13   1   14.10    3.10
  -3 -13   1   10.80    2.30
  -3  13  -1   10.60    2.80
   3  13   1    6.50    2.00
  -3  13  -1   11.90    2.70
  -3  13   1   12.10    2.80
   3  13  -1   10.70    2.70
   3 -13   1    9.00    2.30
   3  13  -1    9.70    2.40
   3 -13   1   10.80    2.40
   3  13  -1    5.80    2.50
  -3  13   1   10.90    2.30
  -3 -13  -1   11.50    2.40
  -3 -13  -1   14.30    2.60
  -3  13   1   11.90    2.90
  -3  14  -1    2.70    1.90
  -3 -14   1    2.10    1.70
  -3  14  -1   -1.70    1.50
   3  14   1    0.80    1.70
   3 -14  -1    0.20    1.20
   3 -14  -1   -0.10    1.30
   3  14   1    5.20    2.50
   3  14   1    3.00    2.40
  -3 -14   1    0.80    1.60
  -3 -14  -1   -0.70    1.40
   3  14  -1   -0.40    1.50
  -3  14   1    1.10    1.60
   3  14  -1   -0.50    1.70
  -3  14   1    0.90    1.80
   3 -14   1    0.10    1.40
   3 -14   1    0.20    1.30
  -3  14   1    0.90    1.40
  -3 -14  -1    0.40    1.30
  -3  15  -1   -2.40    1.70
   3  15   1   -4.00    1.50
   3  15   1    1.00    1.70
   3 -15  -1    2.10    1.70
   3 -15  -1    1.90    1.80
  -3 -15   1    2.40    1.90
  -3 -15   1    2.50    1.80
   3  15   1    0.20    1.90
   3 -15  -1    2.20    1.80
  -3  15  -1    1.20    1.70
  -3  15   1    1.20    2.10
   3 -15   1    4.50    1.90
   3 -15   1    2.10    1.70
  -3 -15  -1    2.20    1.90
   3  15  -1    4.00    1.90
   3  15  -1   -1.50    2.30
  -3  15   1   -0.10    1.60
  -3 -15  -1    3.80    1.80
  -3  15   1    0.40    2.10
  -3  16  -1   -1.50    1.60
  -3  16  -1    1.50    1.90
   3  16   1    4.10    2.90
   3 -16  -1   -1.50    1.50
  -3 -16   1   -0.60    1.50
  -3 -16   1    0.70    2.10
   3 -16  -1    2.60    2.00
   3  16  -1    1.90    2.40
   3  16  -1    2.40    2.10
  -3  16   1    1.80    2.20
  -3 -16  -1    1.20    1.80
   3 -16   1    1.10    1.70
   3 -16   1    0.80    2.20
  -3 -16  -1    0.60    1.60
  -4   0   1    0.00    0.30
  -4   0  -1    0.20    0.30
  -4   0  -1    0.40    0.30
  -4   0   1   -0.20    0.20
  -4   0   1   -0.20    0.20
  -4   0   1    0.10    0.10
  -4   0  -1   -0.20    0.10
  -4   0  -1    0.20    0.20
  -4   0  -1    0.10    0.30
   4   0  -1    0.10    0.20
   4   0   1    0.30    0.30
   4   0  -1    0.00    0.10
   4   0   1   -0.20    0.10
   4   0   1    0.00    0.20
   4   0  -1    0.00    0.10
  -4   0   1    0.10    0.30
   4  -1  -1  305.87    9.80
  -4   1  -1  299.97   10.30
  -4   1  -1  299.57   10.50
  -4   1  -1  290.87   10.40
   4   1   1  303.37   10.20
  -4  -1   1  302.67   10.10
   4  -1  -1  296.77   10.10
   4   1   1  294.87   10.20
  -4   1  -1  294.97    9.90
  -4   1  -1  294.37   10.20
  -4  -1   1  296.97   10.20
   4   1   1  310.37   10.50
  -4  -1   1  296.67   10.30
  -4  -1   1  283.47   10.20
   4  -1  -1  305.07   10.30
   4  -1   1  305.07   10.20
  -4  -1  -1  297.47   10.20
  -4  -1  -1  298.17   10.10
  -4   1   1  273.87   10.30
  -4  -1  -1  300.67   10.20
  -4   1   1  309.27   10.30
  -4   1   1  285.67   10.00
   4   1  -1  301.07   10.10
   4  -1   1  308.17    9.90
  -4   1   1  286.17   10.40
  -4  -1  -1  300.17   10.10
  -4   1   1  293.17   10.20
   4   1  -1  299.77   10.30
   4   1  -1  296.07   10.20
  -4  -1  -1  292.77   10.20
  -4   2  -1 4097.39  134.09
  -4  -2   1 4166.28  134.29
  -4   2  -1 3956.70  133.89
  -4   2  -1 4123.29  134.09
   4  -2  -1 3740.43  133.79
  -4   2  -1 4058.69  133.89
   4  -2  -1 3780.02  133.89
   4   2   1 4136.09  134.09
  -4  -2   1 4118.09  133.69
  -4  -2   1 4040.80  133.99
   4  -2  -1 4142.79  134.09
   4   2   1 4069.59  134.39
  -4   2  -1 4069.99  134.09
   4   2   1 4142.09  134.29
   4   2   1 4249.27  133.99
  -4   2  -1 4059.89  134.09
  -4   2  -1 4178.18  134.09
  -4  -2   1 3999.60  133.99
   4   2  -1 4075.19  134.39
  -4   2   1 3945.91  133.69
  -4  -2  -1 4269.97  134.39
  -4   2   1 4090.69  134.29
   4   2  -1 4130.09  134.09
  -4  -2  -1 4173.18  134.09
   4  -2   1 4142.29  134.19
  -4   2   1 4129.39  134.09
  -4   2   1 3967.30  133.89
  -4   2   1 3727.43  133.89
  -4  -2  -1 4216.78  134.09
  -4   2   1 4066.59  134.09
  -4  -2  -1 4150.78  133.89
   4  -2   1 4157.08  133.69
   4   2  -1 4059.09  133.99
  -4   3  -1  734.73   25.10
  -4   3  -1  727.13   25.30
   4  -3  -1  751.02   24.90
   4   3   1  741.93   25.50
  -4   3  -1  735.53   24.90
  -4   3  -1  767.32   25.10
  -4   3  -1  744.13   25.30
   4   3   1  747.53   24.60
   4   3   1  736.03   25.00
  -4   3  -1  723.63   24.90
  -4  -3   1  765.92   24.90
  -4   3  -1  730.13   25.10
   4   3   1  739.93   25.30
   4  -3  -1  654.63   24.70
  -4  -3   1  727.73   25.10
  -4  -3   1  722.63   25.10
  -4  -3  -1  757.82   24.50
   4   3  -1  759.22   25.10
  -4   3   1  734.23   25.10
  -4  -3  -1  708.83   25.00
  -4   3   1  761.92   25.00
   4  -3   1  743.93   24.80
  -4  -3  -1  738.73   25.00
  -4  -3  -1  730.33   24.90
  -4   3   1  770.92   25.40
  -4   3   1  733.83   25.10
  -4   3   1  727.43   25.10
   4   3  -1  758.02   25.30
   4  -3   1  753.02   25.00
  -4   3   1  742.63   24.80
   4   3  -1  742.63   25.30
  -4   3   1  756.92   25.10
  -4   4  -1  164.18    6.80
  -4   4  -1  162.38    6.70
  -4   4  -1  169.98    6.50
  -4   4  -1  171.78    6.60
  -4   4  -1  169.88    6.40
  -4  -4   1  160.98    6.60
   4   4   1  170.48    6.50
  -4  -4   1  171.68    6.60
  -4   4  -1  170.48    6.50
   4  -4  -1  183.58    6.40
   4   4   1  167.48    7.10
  -4   4  -1  160.28    6.60
   4   4   1  162.08    6.80
   4  -4  -1  166.28    6.50
  -4  -4   1  166.08    6.20
   4   4   1  173.48    5.90
  -4  -4   1  181.08    6.80
  -4   4   1  167.88    6.80
   4   4  -1  168.88    6.90
  -4   4   1  169.38    6.60
  -4  -4  -1  167.58    5.90
  -4   4   1  165.68    6.60
  -4   4   1  166.68    6.50
  -4  -4  -1  164.58    6.50
  -4  -4  -1  171.48    6.60
   4   4  -1  160.38    6.80
   4   4  -1  161.68    6.50
  -4   4   1  169.78    6.60
  -4  -4  -1  165.78    6.40
  -4   4   1  174.58    6.60
  -4   4   1  164.08    6.30
   4   5   1   26.70    1.90
  -4  -5   1   30.20    2.00
   4   5   1   28.60    2.40
  -4  -5   1   26.50    2.10
   4   5   1   29.60    2.30
  -4   5  -1   27.40    2.10
  -4   5  -1   27.00    2.20
  -4   5  -1   25.20    2.10
  -4   5  -1   31.50    2.10
  -4  -5   1   28.70    2.10
  -4   5  -1   28.70    2.00
   4  -5  -1   30.80    1.80
  -4   5  -1   26.00    1.80
  -4   5  -1   29.80    1.90
   4   5   1   29.60    1.30
  -4  -5   1   27.50    1.70
  -4  -5  -1   28.30    2.00
  -4  -5  -1   28.80    1.90
  -4   5   1   29.10    2.10
   4   5  -1   28.20    2.00
  -4   5   1   26.00    2.00
  -4   5   1   29.20    2.20
  -4   5   1   27.40    1.80
   4   5  -1   27.30    2.20
   4   5  -1   25.80    2.20
  -4   5   1   27.30    1.90
  -4   5   1   31.60    2.00
  -4  -5  -1   22.50    1.80
  -4  -5  -1   29.00    1.40
  -4   5   1   30.30    2.00
   4   6   1  125.29    6.10
  -4   6  -1  120.09    5.30
  -4   6  -1  126.29    5.70
   4  -6  -1  122.49    5.50
  -4   6  -1  127.69    5.40
  -4   6  -1  122.19    5.60
  -4  -6   1  119.39    5.50
  -4   6  -1  120.49    5.70
   4  -6  -1  117.59    5.20
  -4   6  -1  119.09    5.60
   4   6   1  131.79    5.60
  -4  -6   1  127.49    5.00
  -4  -6   1  116.29    5.60
   4   6   1  130.19    4.40
  -4   6  -1  129.89    5.70
   4   6   1  122.19    6.00
  -4  -6   1  125.09    5.50
  -4  -6  -1  126.39    5.50
   4   6  -1  122.19    5.90
  -4   6   1  130.49    5.50
   4   6  -1  117.69    5.90
  -4  -6  -1  120.59    5.30
  -4   6   1  120.79    5.80
  -4   6   1  119.19    5.50
  -4  -6  -1  126.29    4.60
   4   6  -1  120.19    5.50
  -4   6   1  117.99    5.20
  -4   6   1  125.69    5.70
  -4  -6  -1  121.29    5.50
  -4   6   1  122.09    5.40
  -4   6   1  124.19    5.30
  -4  -7   1  176.88    7.50
   4  -7  -1  160.08    6.90
  -4   7  -1  174.08    7.20
  -4   7  -1  175.68    7.70
  -4   7  -1  170.98    7.50
  -4  -7   1  175.38    6.70
   4   7   1  175.98    6.00
   4   7   1  164.18    8.00
   4   7   1  162.28    7.80
  -4   7  -1  171.78    7.00
   4  -7  -1  159.18    7.20
  -4  -7   1  174.48    7.30
  -4   7  -1  154.98    7.30
  -4   7  -1  161.18    7.40
  -4   7  -1  164.38    7.40
   4  -7  -1  170.48    7.30
   4   7   1  161.98    7.20
  -4  -7   1  181.88    7.40
  -4  -7  -1  171.98    7.30
  -4  -7  -1  169.58    6.30
  -4   7   1  172.78    7.00
   4   7  -1  168.68    7.30
   4   7  -1  173.68    7.90
  -4   7   1  177.18    7.40
   4  -7   1  159.98    7.40
  -4  -7  -1  169.18    7.00
  -4   7   1  170.48    7.20
   4  -7   1  177.68    7.60
   4  -7   1  173.28    7.50
  -4   7   1  176.28    7.80
   4   7  -1  174.38    7.90
  -4   7   1  171.38    7.50
  -4   7   1  174.88    7.10
  -4   7   1  176.08    7.30
  -4  -7  -1  170.08    7.20
  -4  -8   1    0.30    0.70
  -4  -8   1    2.40    1.20
  -4   8  -1    0.80    0.70
  -4  -8   1    1.50    0.90
  -4   8  -1   -0.50    0.80
   4   8   1    1.90    1.20
  -4  -8   1    1.40    0.70
  -4   8  -1    1.10    0.70
  -4   8  -1    2.40    1.00
   4  -8  -1    1.60    0.90
   4  -8  -1    2.10    1.00
   4   8   1    3.20    1.10
  -4   8  -1    1.70    1.10
  -4   8  -1    2.30    1.10
   4   8   1    2.60    1.20
  -4   8  -1    2.60    1.10
   4  -8  -1    1.30    0.90
  -4   8   1    1.10    0.90
  -4   8   1    1.50    0.70
   4  -8   1    1.00    0.90
   4   8  -1    1.70    1.00
  -4  -8  -1    0.70    0.60
  -4  -8  -1    0.10    0.70
   4   8  -1    2.40    1.30
  -4   8   1    1.20    0.80
  -4   8   1    1.70    1.00
   4  -8   1    1.60    1.10
   4  -8   1    1.90    0.90
  -4  -8  -1    1.70    1.00
  -4   8   1   -0.20    0.70
  -4  -8  -1    2.10    1.00
   4  -8   1    1.60    1.00
  -4   8   1    0.20    0.80
   4   8  -1    0.00    0.90
  -4   8   1    1.00    0.90
  -4   9  -1   -1.40    0.60
   4   9   1    0.70    1.20
  -4   9  -1    2.00    1.10
  -4  -9   1    0.20    1.00
  -4   9  -1   -0.90    0.80
  -4  -9   1    0.20    1.00
   4  -9  -1   -0.10    0.80
   4   9   1    2.90    1.30
  -4   9  -1   -0.30    0.80
   4  -9  -1    0.00    0.70
   4   9   1    0.00    0.90
   4  -9  -1    1.30    0.90
  -4   9  -1    0.30    1.00
  -4   9  -1   -0.80    0.70
   4  -9  -1   -1.00    0.80
  -4   9  -1    0.70    0.70
  -4  -9   1    1.40    1.00
  -4   9   1   -0.20    1.00
   4   9  -1   -1.00    1.00
   4   9  -1    1.40    1.10
  -4   9   1    1.00    0.90
  -4   9   1    0.00    0.80
  -4  -9  -1    0.30    0.90
  -4  -9  -1    0.20    0.90
  -4   9   1    0.60    0.70
   4  -9   1   -0.60    0.80
   4  -9   1   -0.20    0.80
  -4   9   1   -0.10    0.90
  -4  -9  -1    1.20    1.00
   4  -9   1   -0.70    0.80
  -4   9   1   -0.10    0.80
   4  -9   1    0.30    0.90
   4   9  -1    0.90    0.90
  -4   9   1    0.20    0.80
   4  -9   1   -0.20    0.60
   4 -10  -1   41.10    3.30
  -4  10  -1   40.10    4.00
  -4  10  -1   41.60    4.00
   4  10   1   38.60    4.40
  -4  10  -1   45.40    3.60
  -4  10  -1   40.00    4.00
  -4 -10   1   39.10    3.30
  -4  10  -1   42.40    3.50
   4 -10  -1   42.70    3.40
  -4  10  -1   45.60    3.00
   4 -10  -1   47.50    3.50
   4  10   1   41.20    4.30
  -4 -10   1   41.50    3.40
   4 -10  -1   44.30    3.30
   4  10   1   45.70    3.50
  -4  10  -1   36.10    3.10
  -4 -10   1   46.80    3.60
   4  10  -1   45.70    4.60
   4  10  -1   43.10    4.40
  -4 -10  -1   41.90    3.40
   4  10  -1   43.80    3.50
  -4  10   1   43.20    3.50
  -4  10   1   42.80    3.30
   4 -10   1   39.90    3.80
  -4 -10  -1   41.00    3.40
  -4  10   1   44.70    4.40
  -4  10   1   40.00    3.30
  -4  10   1   36.50    3.90
   4 -10   1   40.80    2.80
  -4 -10  -1   45.70    3.20
   4 -10   1   45.60    4.20
   4 -10   1   45.60    3.50
   4 -10   1   38.10    3.20
  -4  10   1   42.10    3.00
  -4  10   1   39.70    3.10
   4  11   1   71.29    4.60
   4  11   1   57.19    5.70
  -4  11  -1   68.49    4.00
  -4  11  -1   70.59    4.70
   4 -11  -1   65.19    4.20
  -4  11  -1   64.49    4.80
  -4  11  -1   65.89    4.80
  -4  11  -1   66.99    4.40
  -4  11  -1   64.69    4.60
   4 -11  -1   64.19    4.50
   4 -11  -1   67.79    4.50
   4  11   1   71.99    5.30
  -4  11  -1   66.69    4.70
  -4 -11   1   63.69    4.40
  -4 -11   1   64.49    4.50
  -4 -11   1   62.49    4.40
  -4 -11  -1   69.19    4.60
   4  11  -1   69.39    4.60
   4 -11   1   62.09    4.50
  -4  11   1   67.49    4.50
   4  11  -1   60.49    4.90
  -4  11   1   68.59    4.40
  -4  11   1   76.89    5.10
  -4 -11  -1   64.69    4.20
   4 -11   1   63.09    4.60
   4 -11   1   69.39    4.40
  -4 -11  -1   53.29    4.10
  -4  11   1   65.89    4.90
  -4  11   1   66.59    4.40
   4 -11   1   64.19    3.90
  -4  11   1   65.49    3.90
   4 -11   1   69.29    4.60
   4  11  -1   66.69    5.20
  -4  12  -1    5.00    1.60
   4 -12  -1    4.70    1.60
  -4 -12   1    3.10    1.20
   4  12   1    3.60    2.00
   4  12   1    4.10    1.70
  -4  12  -1    4.50    1.90
   4 -12  -1    1.50    1.20
  -4 -12   1    4.60    1.70
  -4  12  -1    1.00    1.50
  -4 -12   1    2.40    1.60
   4  12   1    3.50    2.10
  -4  12  -1    0.70    1.40
  -4  12   1    1.60    1.60
   4 -12   1    1.50    1.50
   4  12  -1    3.80    1.80
   4 -12   1    3.80    1.50
   4 -12   1    3.50    1.40
  -4 -12  -1    0.10    1.30
  -4  12   1    4.70    1.90
  -4 -12  -1    3.70    1.60
   4  12  -1   -0.30    1.80
   4  12  -1    2.10    1.70
  -4 -12  -1    2.30    1.50
  -4  12   1    3.20    1.60
   4  13   1   23.60    3.30
   4  13   1   25.10    4.20
  -4 -13   1   32.10    3.90
  -4 -13   1   28.10    3.60
  -4  13  -1   26.90    3.70
  -4  13  -1   26.90    3.40
   4 -13  -1   28.70    3.40
   4  13   1   30.00    4.40
  -4 -13   1   25.00    3.30
   4 -13  -1   25.10    3.40
  -4  13  -1   36.40    4.50
   4  13  -1   28.20    3.70
   4 -13   1   31.70    3.80
  -4 -13  -1   28.80    3.60
  -4  13   1   29.30    4.10
   4 -13   1   31.40    3.60
  -4  13   1   29.50    4.10
   4  13  -1   31.70    4.50
  -4 -13  -1   31.00    3.70
   4  13  -1   23.10    4.00
  -4  13   1   25.40    3.20
  -4 -14   1   46.60    4.70
   4 -14  -1   47.60    4.90
  -4 -14   1   36.20    4.30
   4  14   1   43.40    4.70
   4 -14  -1   49.50    4.70
  -4  14  -1   49.40    5.50
   4  14   1   43.60    5.50
   4 -14  -1   45.50    4.60
   4  14   1   46.40    5.60
  -4  14  -1   45.10    4.70
  -4  14   1   53.69    5.70
  -4  14   1   46.80    4.50
   4  14  -1   30.70    4.10
  -4 -14  -1   48.90    4.70
   4 -14   1   46.10    4.50
  -4 -14  -1   44.80    4.60
   4  14  -1   47.80    5.80
   4 -14   1   49.99    5.00
  -4  14   1   51.79    5.50
  -4 -15   1    7.00    2.30
  -4  15  -1    4.00    1.90
  -4  15  -1    6.10    2.60
   4  15   1    5.40    2.90
   4  15   1    3.70    2.40
  -4 -15   1    5.60    2.30
   4 -15  -1    3.50    1.90
   4 -15  -1    4.90    2.20
  -4 -15  -1    3.80    2.00
   4 -15   1    7.80    2.40
  -4  15   1    7.90    2.80
  -4  15   1    4.10    2.00
   4 -15   1    6.80    2.10
  -4  15   1    4.60    2.40
   4  15  -1    4.40    2.20
  -4 -15  -1    9.90    2.50
   4  15  -1    6.90    2.60
   4 -16  -1   13.00    2.90
  -4 -16   1   11.10    2.90
  -4 -16   1    9.20    2.60
   4 -16   1    7.30    2.50
  -4 -16  -1    8.20    2.60
  -4 -16  -1   13.10    2.90
   4 -16   1    8.80    3.20
  -5   0  -1    0.50    0.40
  -5   0  -1    0.20    0.20
   5   0  -1    0.10    0.20
   5   0   1   -0.10    0.30
   5   0  -1    0.10    0.20
  -5   0   1    0.20    0.20
   5   0   1    0.30    0.30
  -5   0   1    0.00    0.30
  -5   0   1    0.20    0.10
  -5   0  -1    0.30    0.20
   5   0   1   -0.30    0.20
  -5   0   1    1.50    0.40
  -5   0   1   -0.20    0.30
  -5   0  -1    0.40    0.30
  -5   0  -1   -0.20    0.30
  -5  -1   1   33.90    1.50
  -5  -1   1   36.80    1.70
  -5  -1   1   37.00    1.70
  -5   1  -1   38.00    1.90
  -5   1  -1   37.80    1.70
  -5  -1   1   34.20    1.60
   5   1   1   35.10    1.70
   5   1   1   35.70    1.90
   5  -1  -1   36.40    1.70
   5  -1  -1   36.80    1.50
  -5   1  -1   34.10    1.80
  -5   1  -1   36.50    1.80
  -5   1  -1   36.70    1.40
  -5  -1   1   35.50    1.70
   5   1   1   37.40    1.70
   5  -1   1   37.00    1.70
  -5   1   1   34.50    1.80
  -5   1   1   32.80    1.80
  -5  -1  -1   36.50    1.70
  -5  -1  -1   35.80    1.60
  -5  -1  -1   35.20    1.70
   5   1  -1   34.30    1.70
   5  -1   1   35.90    1.40
  -5   1   1   38.50    1.50
  -5  -1  -1   34.50    1.70
  -5  -1  -1   35.90    1.70
   5   1  -1   37.70    1.70
   5   1  -1   32.10    1.50
  -5   1   1   34.70    1.70
  -5   2  -1   36.80    1.80
  -5  -2   1   36.30    1.90
   5   2   1   35.60    2.10
  -5  -2   1   37.50    1.80
  -5   2  -1   38.10    1.80
  -5   2  -1   36.40    2.00
   5  -2  -1   36.30    1.50
   5  -2  -1   36.90    1.90
  -5  -2   1   37.50    1.90
   5   2   1   36.20    1.90
  -5  -2   1   34.20    1.70
  -5  -2   1   38.00    1.50
  -5   2  -1   38.60    2.00
  -5   2  -1   33.80    2.00
   5  -2  -1   34.90    1.60
  -5   2  -1   34.30    1.50
   5   2   1   38.90    1.70
  -5   2   1   35.50    1.90
  -5   2   1   36.10    1.50
  -5  -2  -1   39.30    1.80
   5   2  -1   35.40    1.70
  -5  -2  -1   38.20    1.80
  -5  -2  -1   36.50    1.70
  -5   2   1   38.40    2.00
   5   2  -1   34.30    1.90
  -5   2   1   34.00    1.80
  -5  -2  -1   34.60    1.60
  -5   2   1   32.20    1.90
  -5   2   1   37.30    1.70
   5  -2   1   34.30    1.50
   5  -2   1   36.30    1.70
   5   2  -1   32.60    1.90
   5  -3  -1  339.97   11.80
   5   3   1  360.86   12.50
   5  -3  -1  343.17   12.00
  -5   3  -1  338.07   12.40
   5   3   1  354.96   12.70
  -5  -3   1  353.06   12.20
  -5  -3   1  338.37   12.20
  -5   3  -1  333.57   12.10
  -5  -3   1  336.97   12.20
  -5   3  -1  333.07   12.40
   5   3   1  350.66   11.80
  -5   3  -1  327.67   12.30
   5   3   1  340.57   12.10
  -5   3  -1  347.47   12.00
  -5  -3   1  350.16   12.00
  -5   3  -1  354.16   12.30
  -5   3  -1  343.97   11.90
   5  -3  -1  342.67   12.30
  -5   3   1  346.37   11.80
   5   3  -1  357.96   11.50
  -5  -3  -1  349.57   12.00
  -5   3   1  348.97   12.10
   5   3  -1  338.07   12.40
   5   3  -1  342.37   12.10
  -5  -3  -1  355.96   11.70
   5  -3   1  352.76   12.10
  -5  -3  -1  354.36   12.20
  -5  -3  -1  336.57   12.10
  -5   3   1  336.77   12.10
  -5   3   1  336.37   12.30
  -5   3   1  344.57   12.40
   5  -3   1  354.76   11.90
  -5   3   1  338.27   12.30
   5   3  -1  345.27   12.50
  -5   3   1  337.77   12.20
   5   4   1   35.00    2.50
  -5  -4   1   37.50    2.20
  -5   4  -1   35.40    1.90
  -5  -4   1   37.90    1.90
   5  -4  -1   32.00    2.10
   5   4   1   30.30    2.20
   5   4   1   33.40    2.00
  -5  -4   1   36.10    2.10
  -5   4  -1   34.10    2.00
   5   4   1   36.00    1.60
   5  -4  -1   38.40    1.90
  -5  -4   1   33.90    2.10
  -5   4  -1   32.70    2.10
  -5   4  -1   35.50    2.30
   5  -4  -1   38.40    2.00
  -5   4  -1   32.20    2.10
  -5   4  -1   38.60    2.20
  -5   4  -1   34.40    2.20
  -5   4   1   35.90    2.10
   5  -4   1   35.40    2.00
  -5   4   1   37.50    2.30
  -5   4   1   33.30    2.20
  -5  -4  -1   39.10    2.00
   5   4  -1   33.50    2.40
   5   4  -1   35.00    2.30
  -5   4   1   31.80    2.10
  -5   4   1   33.20    2.10
  -5  -4  -1   34.00    1.50
   5  -4   1   35.00    1.90
  -5   4   1   36.10    1.90
   5   4  -1   35.40    2.10
  -5   4   1   33.50    2.00
  -5  -4  -1   33.20    2.00
  -5  -4  -1   35.80    2.10
   5  -5  -1    1.40    0.60
  -5   5  -1    0.10    0.50
  -5   5  -1    2.90    0.80
  -5   5  -1    2.50    0.80
   5  -5  -1    3.60    0.90
  -5   5  -1    1.40    0.80
   5   5   1    1.60    0.30
   5   5   1    1.30    0.70
  -5  -5   1    1.00    0.70
  -5  -5   1    2.10    0.70
  -5   5  -1    0.60    0.60
   5   5   1    1.90    1.00
  -5  -5   1   -0.10    0.70
  -5  -5   1    1.80    0.70
  -5   5  -1    1.70    0.90
   5   5   1    2.00    0.90
  -5   5  -1    0.70    0.70
  -5  -5  -1    2.30    0.80
  -5   5   1    2.20    0.70
  -5  -5  -1    1.70    0.70
  -5   5   1    0.50    0.60
   5   5  -1    1.80    0.70
  -5   5   1    1.30    0.80
  -5   5   1    1.90    0.70
   5   5  -1    1.70    0.90
  -5  -5  -1    2.70    0.80
  -5   5   1    1.50    0.70
  -5  -5  -1    1.90    0.40
   5  -5   1    1.20    0.60
  -5   5   1    1.70    0.70
   5   5  -1    1.10    0.80
  -5   5   1    1.80    0.80
   5  -6  -1    7.00    1.20
   5   6   1    5.00    1.10
   5   6   1    5.20    1.40
  -5  -6   1    7.70    1.00
   5   6   1    4.60    1.30
  -5   6  -1    6.30    1.10
   5  -6  -1    5.60    1.00
  -5  -6   1    8.20    1.30
  -5   6  -1    6.90    1.30
  -5   6  -1    7.40    1.40
  -5   6  -1    6.70    1.20
  -5   6  -1    6.30    1.20
  -5  -6   1    6.20    1.20
   5   6   1    7.30    0.50
  -5  -6   1    6.50    1.30
  -5   6  -1    8.10    1.50
  -5   6  -1    6.20    1.20
  -5   6   1    4.40    1.00
   5   6  -1    5.70    1.40
  -5   6   1    6.70    1.30
  -5   6   1    7.30    1.30
  -5  -6  -1    7.70    1.30
   5   6  -1    4.70    1.10
  -5   6   1    8.60    1.30
   5   6  -1    6.80    1.50
  -5   6   1    5.90    1.30
  -5   6   1    6.50    1.00
  -5  -6  -1    7.10    1.20
  -5  -6  -1    8.10    0.80
  -5   6   1    6.00    1.20
  -5  -6  -1    7.40    1.20
   5   7   1    0.10    0.20
  -5   7  -1    1.10    0.90
  -5  -7   1   -1.10    0.50
  -5   7  -1   -0.20    0.80
   5  -7  -1    1.00    0.70
  -5   7  -1    0.40    0.70
  -5  -7   1   -0.20    0.50
  -5   7  -1    0.40    0.80
  -5   7  -1    0.70    0.80
  -5  -7   1    0.90    0.80
   5   7   1    1.60    0.80
   5  -7  -1    0.90    0.70
  -5  -7   1    0.10    0.80
   5  -7  -1    0.60    0.70
  -5   7  -1    0.10    0.60
   5   7   1    0.00    0.90
   5   7   1    0.40    0.80
  -5   7  -1    0.00    0.60
   5   7  -1    1.00    0.90
  -5  -7  -1   -0.50    0.60
  -5   7   1    0.30    0.60
   5   7  -1    0.90    1.00
  -5   7   1   -0.20    0.70
  -5  -7  -1    0.10    0.70
   5   7  -1    0.70    0.80
  -5  -7  -1    1.20    0.80
  -5   7   1    1.60    1.00
  -5   7   1    0.50    0.80
  -5   7   1    0.20    0.70
  -5   7   1    1.00    0.70
  -5  -7  -1    0.10    0.40
  -5   7   1    0.80    0.70
  -5   8  -1   87.19    4.40
   5   8   1   84.09    5.10
   5   8   1   82.99    4.60
   5   8   1   88.69    5.40
  -5   8  -1   90.29    4.80
  -5  -8   1   91.19    4.80
  -5   8  -1   82.09    4.80
  -5   8  -1   95.69    4.90
  -5   8  -1   84.49    4.90
  -5  -8   1   88.69    3.90
  -5   8  -1   81.29    4.70
   5  -8  -1   79.89    4.50
  -5  -8   1   85.69    4.50
  -5   8  -1   84.39    4.40
  -5  -8   1   79.99    4.50
   5  -8  -1   79.09    4.20
   5  -8  -1   83.89    4.60
  -5   8   1   76.89    4.60
   5   8  -1   80.69    4.60
   5   8  -1   83.29    5.10
   5  -8   1   84.29    4.70
  -5   8   1   84.69    4.90
   5  -8   1   84.19    4.80
   5  -8   1   80.09    4.30
  -5   8   1   87.79    4.60
   5   8  -1   88.39    5.20
  -5   8   1   79.79    4.30
  -5   8   1   87.09    4.80
  -5  -8  -1   94.19    4.70
   5  -8   1   84.59    4.80
  -5   8   1   77.69    4.30
  -5  -8  -1   87.29    4.60
  -5   8   1   90.09    4.70
  -5  -8  -1   89.09    4.40
  -5   9  -1    6.10    1.40
   5   9   1    7.90    2.10
  -5   9  -1    6.20    1.60
  -5   9  -1    3.80    1.40
   5  -9  -1    3.20    1.10
   5   9   1    4.70    1.50
  -5  -9   1    8.20    1.80
  -5   9  -1    6.80    1.60
  -5   9  -1    9.60    1.60
   5  -9  -1    6.20    1.40
   5   9   1    4.70    1.70
  -5   9  -1    4.70    1.50
  -5   9  -1    3.70    1.40
   5  -9  -1    7.10    1.60
  -5  -9   1    7.30    1.70
  -5  -9   1    6.40    1.50
  -5   9   1    6.40    1.60
   5   9  -1    7.20    1.90
   5  -9   1    7.30    1.60
   5  -9   1    5.70    1.60
  -5  -9  -1    5.40    1.40
  -5   9   1    4.30    1.40
  -5   9   1    6.40    1.40
  -5   9   1    6.60    1.40
   5   9  -1    6.30    1.90
  -5  -9  -1    5.20    1.50
   5   9  -1    5.60    1.50
  -5   9   1    7.60    1.50
  -5   9   1    5.30    1.40
   5  -9   1    7.70    1.60
   5  -9   1    7.80    1.40
  -5   9   1    4.90    1.60
   5  -9   1    7.60    1.60
  -5  -9  -1    7.80    1.60
  -5 -10   1   10.50    2.10
  -5 -10   1   12.00    2.10
  -5  10  -1    7.80    1.60
  -5  10  -1   10.70    2.00
  -5 -10   1   11.30    2.10
   5  10   1    7.80    2.20
   5 -10  -1   14.30    2.20
   5  10   1   10.90    2.10
  -5  10  -1   13.60    1.90
  -5  10  -1    8.40    2.00
  -5  10  -1   14.30    2.40
  -5  10  -1    8.40    1.90
   5 -10  -1    8.10    1.80
   5  10   1    8.50    2.30
   5 -10  -1   11.20    2.00
  -5  10  -1   11.30    2.20
   5 -10  -1   10.10    1.80
  -5  10   1   10.60    1.80
  -5  10   1   10.60    2.30
  -5 -10  -1    8.50    1.80
   5 -10   1    9.30    2.00
   5 -10   1   11.00    1.90
  -5  10   1   11.80    2.10
   5  10  -1    9.10    2.20
  -5  10   1   10.20    2.20
  -5  10   1   10.20    1.80
   5 -10   1   10.80    2.20
  -5 -10  -1   12.80    2.10
   5 -10   1   12.10    2.20
   5  10  -1   11.70    2.20
  -5 -10  -1    4.90    1.50
  -5  10   1    9.60    1.90
   5 -10   1   10.00    1.70
  -5  10   1    9.10    1.90
   5  10  -1   11.50    2.40
  -5 -11   1   19.70    2.70
  -5  11  -1   20.20    2.50
   5 -11  -1   20.30    2.70
   5 -11  -1   14.80    2.30
   5 -11  -1   17.50    2.60
   5  11   1   19.50    3.30
  -5  11  -1   18.80    2.90
  -5  11  -1   24.50    2.80
  -5  11  -1   18.70    3.00
  -5  11  -1   20.90    3.00
  -5  11  -1   23.50    3.20
   5  11   1   20.30    3.40
   5  11   1   20.60    2.80
  -5 -11   1   19.50    2.80
  -5 -11   1   18.90    2.70
   5 -11  -1   18.90    2.80
  -5  11  -1   22.10    3.00
   5 -11  -1   21.10    2.80
   5 -11   1   27.20    3.20
   5 -11   1   20.50    2.40
   5  11  -1   17.90    3.20
   5 -11   1   20.90    3.00
  -5  11   1   14.50    2.30
  -5 -11  -1   19.40    2.70
   5 -11   1   22.00    3.10
  -5  11   1   24.60    2.90
   5  11  -1   20.30    3.30
  -5  11   1   19.90    2.50
  -5 -11  -1   19.80    2.60
   5  11  -1   20.00    2.90
  -5  11   1   29.70    3.70
  -5  11   1   24.50    3.50
  -5  11   1   23.80    3.10
  -5 -11  -1   20.90    2.60
   5 -11   1   18.20    2.60
  -5  12  -1   14.40    2.70
   5  12   1    9.80    2.80
   5  12   1   17.90    2.90
   5 -12  -1   14.20    2.50
  -5 -12   1   19.40    2.70
  -5 -12   1   14.30    2.50
  -5  12  -1   11.70    2.40
   5  12   1   15.00    3.10
  -5  12  -1   17.70    3.10
  -5  12  -1   16.20    2.70
   5 -12  -1   14.80    2.50
   5 -12  -1    9.80    2.00
  -5 -12   1   12.50    2.50
  -5  12  -1   13.10    2.50
  -5 -12  -1   13.30    2.30
   5  12  -1   15.90    2.80
  -5 -12  -1   20.20    3.00
  -5 -12  -1   16.40    2.60
  -5  12   1   12.60    2.60
   5 -12   1   12.80    2.60
   5 -12   1   17.00    2.50
  -5  12   1   16.60    2.80
   5  12  -1   14.20    3.00
   5 -12   1   14.40    2.30
   5  12  -1   12.40    3.00
  -5  12   1   16.40    2.60
   5  13   1    6.00    2.40
   5 -13  -1    0.70    1.20
  -5 -13   1    2.70    1.80
  -5  13  -1    0.60    1.50
   5  13   1    0.20    1.90
  -5 -13   1    1.10    1.50
   5 -13  -1    2.00    1.40
  -5  13  -1    1.30    1.80
  -5  13  -1    1.90    1.60
   5 -13  -1    3.10    1.60
  -5  13  -1   -0.30    1.50
  -5 -13   1    3.90    1.70
   5  13   1    1.10    1.70
  -5  13   1    0.60    1.70
   5  13  -1    1.30    1.70
   5  13  -1    2.50    2.00
  -5  13   1    3.20    1.80
  -5 -13  -1   -0.50    1.30
   5 -13   1    0.80    1.40
  -5  13   1    0.90    1.50
  -5 -13  -1    4.00    1.60
   5 -13   1    2.00    1.30
   5  13  -1    0.20    1.60
  -5  14  -1    8.30    2.20
   5  14   1    3.70    2.20
   5  14   1    6.90    2.70
  -5 -14   1    4.90    2.20
   5  14   1    7.10    2.90
   5 -14  -1    8.70    2.30
  -5  14  -1    8.80    2.70
  -5 -14   1    8.50    2.30
   5 -14  -1    6.50    2.10
   5 -14  -1    6.20    1.90
  -5  14   1   13.30    2.70
  -5 -14  -1    8.30    2.40
   5 -14   1   14.60    2.70
  -5  14   1    6.30    2.10
   5  14  -1    5.60    2.40
  -5 -14  -1    9.70    2.40
   5 -14   1   11.60    2.50
   5 -14   1    6.60    2.00
   5  14  -1    9.90    2.90
  -5  14   1    8.80    2.60
   5 -15  -1    0.30    1.60
  -5  15  -1    1.90    2.00
  -5 -15   1    3.60    2.10
   5 -15  -1   -1.00    1.30
  -5  15  -1    0.40    1.70
  -5 -15   1    1.00    1.70
   5  15   1   -1.30    2.20
   5  15   1    1.70    2.00
  -5  15   1   -2.60    1.30
  -5 -15  -1    1.90    1.70
   5  15  -1    1.70    1.90
   5 -15   1    0.80    1.40
  -5 -15  -1    2.50    2.10
  -5  15   1    1.40    2.60
   5 -15   1    1.80    1.60
  -5  15   1    2.10    1.90
   5 -15   1    1.90    2.10
   5  15  -1   -1.40    2.10
  -6   0  -1   -0.20    0.20
   6   0  -1    0.30    0.20
  -6   0   1   -0.10    0.30
  -6   0   1    0.00    0.30
  -6   0  -1    0.00    0.30
  -6   0   1    0.00    0.10
   6   0   1    0.10    0.20
   6   0  -1    0.30    0.30
  -6   0  -1   -0.20    0.30
  -6   0   1    0.00    0.30
  -6   0  -1    0.00    0.20
   6   0   1   -0.20    0.30
  -6   0  -1    0.40    0.40
   6   0   1    0.10    0.30
  -6   0   1    0.30    0.20
   6  -1  -1    7.10    0.60
  -6  -1   1    8.30    0.90
   6   1   1    7.10    0.80
   6  -1  -1    6.40    0.70
  -6  -1   1    5.30    0.70
   6   1   1    7.60    0.90
  -6  -1   1    7.80    0.60
  -6   1  -1    7.10    0.90
  -6   1  -1    6.30    0.90
  -6   1  -1    5.60    0.80
   6   1   1    5.60    0.70
  -6  -1   1    6.70    0.70
  -6   1  -1    6.20    0.40
  -6   1  -1    5.20    0.70
  -6  -1   1    6.30    0.70
   6   1  -1    5.90    0.80
  -6   1   1    5.60    0.80
  -6  -1  -1    7.50    0.80
  -6   1   1    7.30    0.60
  -6  -1  -1    6.50    0.70
  -6   1   1    8.00    0.90
  -6   1   1    5.80    0.80
   6  -1   1    6.50    0.50
  -6  -1  -1    7.30    0.80
   6   1  -1    6.90    0.60
   6  -1   1    5.30    0.70
  -6  -1  -1    7.50    0.60
  -6  -1  -1    6.80    0.80
   6   1  -1    6.70    0.70
   6   2   1 1973.90   64.09
  -6   2  -1 1925.51   64.59
  -6   2  -1 1936.01   64.19
  -6  -2   1 1921.81   64.19
   6  -2  -1 1960.60   63.99
   6  -2  -1 1739.43   64.19
   6   2   1 1952.40   64.69
  -6  -2   1 1987.90   64.29
  -6   2  -1 1903.11   64.39
  -6   2  -1 2026.40   63.89
  -6  -2   1 1929.51   64.19
  -6   2  -1 1862.91   64.49
   6   2   1 1961.70   64.39
  -6  -2   1 1948.11   63.89
  -6  -2   1 1932.81   64.09
   6  -2  -1 1993.80   63.69
  -6   2   1 1960.50   63.69
   6   2  -1 1930.61   64.09
  -6   2   1 1877.11   64.39
  -6   2   1 1987.60   64.09
  -6   2   1 1943.01   64.49
  -6   2   1 1956.60   64.39
   6   2  -1 1931.51   64.29
  -6  -2  -1 1950.40   64.19
   6  -2   1 1875.91   64.09
  -6  -2  -1 1986.40   64.09
   6   2  -1 1927.21   64.39
  -6  -2  -1 1922.31   63.99
  -6  -2  -1 1923.91   64.09
   6  -2   1 1962.60   63.79
  -6  -2  -1 1939.91   64.19
  -6   2   1 2027.70   64.29
   6  -3  -1  522.05   19.00
   6  -3  -1  568.14   19.30
  -6   3  -1  562.24   19.30
  -6  -3   1  587.34   18.90
  -6  -3   1  573.64   19.50
  -6   3  -1  552.44   19.70
   6   3   1  590.64   20.10
   6   3   1  575.14   19.20
  -6   3  -1  573.94   19.20
  -6  -3   1  566.24   19.60
   6   3   1  564.74   19.40
  -6  -3   1  575.04   19.30
  -6   3  -1  578.34   19.90
  -6   3  -1  572.24   19.90
  -6   3  -1  552.74   19.50
  -6   3  -1  574.34   19.60
   6   3   1  554.74   19.80
   6  -3  -1  557.74   19.60
  -6  -3   1  573.34   19.60
   6  -3   1  567.84   19.20
  -6  -3  -1  565.24   19.40
  -6   3   1  566.74   19.10
   6   3  -1  603.14   18.90
   6   3  -1  570.34   19.50
   6   3  -1  560.84   19.90
  -6  -3  -1  570.54   19.10
  -6   3   1  563.14   19.60
  -6   3   1  568.84   19.80
  -6  -3  -1  572.94   19.40
   6   3  -1  554.84   19.70
   6  -3   1  568.44   19.40
  -6   3   1  552.04   19.70
  -6   3   1  579.44   19.40
  -6  -3  -1  578.84   19.50
  -6   3   1  557.64   19.70
  -6   4  -1 1487.55   49.80
  -6  -4   1 1446.56   49.40
  -6  -4   1 1516.45   49.10
   6   4   1 1485.05   50.19
  -6   4  -1 1488.75   49.60
  -6   4  -1 1460.85   49.80
  -6  -4   1 1482.25   49.40
  -6   4  -1 1528.65   49.10
   6  -4  -1 1492.85   49.20
   6  -4  -1 1511.95   49.60
   6   4   1 1523.05   48.80
  -6   4  -1 1506.55   49.30
   6   4   1 1442.96   49.80
  -6   4  -1 1531.25   49.70
   6   4   1 1465.45   49.40
   6  -4  -1 1493.55   49.00
  -6  -4   1 1426.86   49.50
  -6   4  -1 1455.45   49.40
   6   4  -1 1451.55   49.40
  -6   4   1 1474.05   49.60
   6  -4   1 1498.65   49.40
  -6   4   1 1367.56   49.50
  -6  -4  -1 1470.35   49.20
   6   4  -1 1467.25   49.90
  -6  -4  -1 1415.86   49.30
  -6   4   1 1495.35   49.00
  -6  -4  -1 1435.86   49.40
  -6  -4  -1 1530.55   48.80
  -6   4   1 1462.25   49.70
  -6   4   1 1488.85   49.40
   6   4  -1 1439.96   49.80
  -6   4   1 1442.96   49.60
   6  -4   1 1499.45   49.10
  -6   4   1 1460.45   49.30
  -6   5  -1  107.89    4.50
  -6   5  -1  101.89    4.80
   6  -5  -1  113.59    4.50
  -6  -5   1  101.49    4.80
  -6   5  -1  105.09    4.80
  -6   5  -1  108.39    4.90
  -6   5  -1  108.19    5.10
  -6  -5   1  103.89    4.80
   6   5   1  101.69    4.70
   6  -5  -1   99.09    4.80
  -6  -5   1  108.29    4.80
  -6   5  -1  104.29    4.70
   6   5   1  117.49    3.90
   6   5   1  112.19    5.30
  -6   5  -1  107.79    5.10
   6   5   1  118.09    5.60
  -6  -5   1  106.79    4.30
   6  -5  -1  101.99    4.60
  -6   5   1  105.29    5.00
  -6   5   1  102.39    4.70
   6  -5   1  112.29    4.80
  -6   5   1  107.39    4.90
  -6   5   1  103.09    4.80
  -6   5   1  103.49    4.40
   6   5  -1  108.99    4.80
  -6   5   1  105.39    4.80
   6   5  -1   93.99    5.00
   6  -5   1  109.19    4.60
  -6  -5  -1  108.49    4.80
   6   5  -1  111.99    5.40
  -6  -5  -1  107.69    4.60
  -6  -5  -1  113.19    4.00
  -6   5   1  109.99    5.00
  -6  -5  -1  112.89    4.80
  -6   6  -1   20.50    2.10
   6   6   1   22.40    2.70
   6  -6  -1   23.00    2.10
  -6  -6   1   20.90    2.10
  -6   6  -1   19.00    2.10
  -6   6  -1   21.00    2.40
   6  -6  -1   22.40    1.70
   6   6   1   21.00    2.10
  -6  -6   1   23.00    2.20
  -6   6  -1   21.00    1.70
  -6  -6   1   21.70    2.20
  -6  -6   1   21.30    1.50
   6   6   1   21.60    2.50
  -6   6  -1   24.70    2.60
  -6   6  -1   22.10    2.10
  -6   6  -1   21.00    2.00
  -6   6   1   21.90    2.20
  -6   6   1   22.00    2.20
   6  -6   1   21.80    1.70
  -6  -6  -1   21.10    2.00
  -6   6   1   21.90    2.20
   6   6  -1   21.20    2.40
   6  -6   1   20.60    2.00
  -6   6   1   19.40    1.60
  -6  -6  -1   23.30    1.90
  -6   6   1   23.60    2.20
  -6   6   1   20.00    2.30
  -6  -6  -1   23.00    1.20
   6   6  -1   19.70    2.00
   6   6  -1   21.70    2.50
  -6  -6  -1   21.40    2.10
  -6   6   1   24.00    2.40
  -6  -7   1    0.00    0.80
   6   7   1    1.10    1.10
   6  -7  -1    0.70    0.60
  -6   7  -1    1.00    0.80
  -6  -7   1    0.70    0.80
  -6   7  -1    0.10    0.80
   6  -7  -1    0.40    0.70
   6   7   1    0.60    1.00
  -6   7  -1    0.70    0.70
  -6   7  -1    0.90    0.90
   6   7   1    0.40    0.70
  -6   7  -1   -0.10    0.70
  -6  -7   1    0.70    0.60
  -6  -7   1    1.30    0.80
  -6   7  -1    0.10    0.60
   6  -7  -1    0.20    0.70
  -6   7  -1    2.30    1.10
   6   7  -1    0.90    0.90
  -6  -7  -1    0.90    0.40
  -6   7   1    0.20    0.70
  -6   7   1    0.30    0.70
  -6   7   1   -0.40    0.60
  -6   7   1   -0.90    0.60
   6   7  -1    0.70    0.90
   6  -7   1    0.90    0.70
  -6   7   1    1.30    1.00
   6  -7   1    0.30    0.60
  -6   7   1    0.60    0.80
  -6  -7  -1    0.50    0.70
  -6  -7  -1    0.20    0.60
   6   7  -1   -0.20    0.60
  -6  -7  -1    1.90    0.90
  -6   7   1    1.10    0.80
   6  -8  -1  199.48    8.20
  -6   8  -1  207.98    8.80
   6   8   1  202.18    8.60
   6   8   1  216.08    9.50
  -6  -8   1  215.18    7.80
   6  -8  -1  205.68    8.60
  -6   8  -1  199.28    8.50
   6   8   1  208.28    9.60
  -6  -8   1  198.08    8.50
   6  -8  -1  196.28    8.40
  -6   8  -1  209.78    9.00
  -6   8  -1  202.58    8.80
  -6   8  -1  195.88    8.30
  -6  -8   1  197.38    8.70
  -6   8  -1  199.58    8.80
  -6  -8   1  207.48    8.70
  -6   8  -1  196.58    9.00
   6   8  -1  197.08    9.30
   6   8  -1  191.38    9.30
  -6   8   1  205.88    8.90
   6   8  -1  201.38    8.70
  -6   8   1  211.58    8.80
  -6  -8  -1  194.98    8.50
  -6   8   1  207.78    8.60
   6  -8   1  201.18    8.90
  -6   8   1  200.88    8.80
  -6   8   1  211.88    9.10
  -6   8   1  191.18    8.40
   6  -8   1  195.28    8.30
  -6  -8  -1  211.68    8.70
  -6  -8  -1  194.38    8.20
  -6   8   1  207.48    8.30
  -6  -9   1   23.20    2.60
  -6   9  -1   31.30    2.90
   6  -9  -1   22.40    2.40
   6   9   1   23.30    2.80
  -6   9  -1   25.60    2.90
   6  -9  -1   23.60    2.60
  -6   9  -1   19.70    2.30
   6   9   1   21.90    3.10
   6   9   1   22.00    3.20
   6  -9  -1   26.70    2.80
  -6   9  -1   21.50    2.90
  -6  -9   1   22.30    2.70
  -6   9  -1   22.20    2.80
  -6  -9   1   21.40    2.60
  -6   9  -1   24.30    2.90
  -6   9  -1   28.60    3.10
   6  -9  -1   30.20    3.10
  -6  -9  -1   25.10    2.50
   6   9  -1   25.20    3.30
   6  -9   1   20.10    2.70
   6   9  -1   24.40    3.20
  -6   9   1   24.00    2.80
   6  -9   1   23.20    2.40
   6   9  -1   28.10    3.00
   6  -9   1   18.90    2.30
  -6   9   1   22.40    2.50
   6  -9   1   23.90    2.90
  -6   9   1   27.50    2.80
  -6   9   1   20.60    2.80
  -6   9   1   21.20    2.50
  -6  -9  -1   26.10    2.80
   6  -9   1   27.70    3.10
  -6  -9  -1   23.30    2.60
  -6   9   1   26.10    2.90
  -6   9   1   24.60    2.90
   6 -10  -1   22.20    2.80
   6  10   1   20.70    3.30
  -6 -10   1   22.10    2.80
   6 -10  -1   23.70    2.60
  -6  10  -1   18.50    2.70
  -6 -10   1   20.60    2.60
  -6  10  -1   26.50    3.10
   6 -10  -1   21.70    2.70
   6 -10  -1   20.80    2.70
  -6  10  -1   21.70    2.50
   6  10   1   23.70    3.30
  -6  10  -1   22.00    3.00
   6  10   1   25.40    2.90
  -6 -10   1   21.30    2.70
  -6  10  -1   20.80    2.70
  -6  10  -1   22.00    2.80
  -6  10  -1   25.20    2.80
   6 -10  -1   20.90    2.70
   6  10  -1   19.70    3.10
   6 -10   1   22.30    3.00
   6 -10   1   24.20    3.00
   6 -10   1   20.50    2.50
   6  10  -1   25.40    3.00
  -6  10   1   22.40    2.90
  -6 -10  -1   19.60    2.60
   6  10  -1   20.90    3.30
  -6  10   1   21.40    2.50
   6 -10   1   21.80    2.50
   6 -10   1   19.70    2.80
  -6  10   1   24.70    3.20
  -6  10   1   22.00    2.90
  -6  10   1   22.00    2.70
  -6  10   1   25.30    2.70
  -6 -10  -1   19.40    2.60
  -6 -10  -1   25.20    2.60
  -6  10   1   22.60    2.90
  -6 -11   1   19.00    2.80
  -6  11  -1   17.60    3.00
   6 -11  -1   21.20    2.60
   6 -11  -1   20.70    2.90
  -6  11  -1   17.10    2.80
  -6  11  -1   19.90    2.70
  -6  11  -1   24.90    2.80
   6 -11  -1   22.70    2.80
   6  11   1   19.20    3.40
  -6  11  -1   24.60    3.20
  -6 -11   1   20.80    2.70
  -6  11  -1   20.60    2.90
   6 -11  -1   18.00    2.80
  -6  11  -1   21.80    3.00
   6  11   1   17.20    2.70
   6  11   1   29.90    4.00
   6 -11  -1   16.50    2.60
  -6 -11   1   17.60    2.70
  -6  11   1   23.50    3.00
  -6  11   1   24.50    3.10
  -6  11   1   22.40    3.00
   6  11  -1   21.50    3.40
   6 -11   1   17.80    2.80
  -6  11   1   21.90    3.10
  -6  11   1   24.10    3.30
  -6 -11  -1   16.90    2.60
   6 -11   1   18.10    2.50
   6  11  -1   16.50    2.70
   6 -11   1   18.00    2.50
  -6  11   1   17.20    2.40
  -6 -11  -1   24.00    3.00
  -6 -11  -1   24.50    2.60
   6 -11   1   16.80    2.20
  -6  11   1   20.90    2.60
   6 -11   1   20.60    3.00
   6  11  -1   20.80    3.30
   6 -11   1   21.60    2.80
   6  12   1   12.40    3.00
  -6 -12   1   14.90    2.60
  -6  12  -1   10.50    2.50
   6  12   1   12.60    2.50
  -6  12  -1    9.20    2.10
   6 -12  -1   13.40    2.30
   6 -12  -1   12.30    2.40
  -6  12  -1   10.90    2.60
  -6  12  -1   12.40    2.50
  -6  12  -1   12.30    2.50
   6 -12  -1   14.40    2.40
   6 -12  -1   12.70    2.10
   6  12   1   21.10    3.90
  -6 -12   1   11.20    2.30
  -6 -12   1   13.20    2.20
  -6  12   1   17.20    3.10
   6 -12   1   10.30    2.20
  -6  12   1   13.80    2.60
  -6 -12  -1   15.70    2.30
   6  12  -1   12.10    2.80
   6  12  -1    9.80    2.70
   6 -12   1   12.80    3.10
  -6  12   1   15.80    2.60
   6  12  -1   12.20    2.50
   6 -12   1   13.50    2.50
  -6 -12  -1   14.80    2.60
   6 -12   1   10.30    2.50
  -6 -12  -1   12.20    2.30
   6 -12   1   14.70    2.50
  -6  12   1   12.10    2.20
  -6  13  -1   30.10    3.60
   6  13   1   35.00    4.00
   6 -13  -1   34.60    3.70
   6  13   1   37.50    5.00
  -6 -13   1   35.80    3.70
  -6  13  -1   36.50    4.30
   6 -13  -1   31.40    3.70
   6 -13  -1   33.70    3.80
  -6 -13   1   34.40    4.00
  -6  13  -1   43.00    4.40
   6  13   1   32.80    4.80
  -6  13  -1   35.80    4.30
  -6 -13   1   30.70    3.70
   6 -13   1   34.80    4.00
  -6 -13  -1   31.30    3.80
   6  13  -1   36.00    4.10
  -6  13   1   33.60    4.10
   6 -13   1   35.10    3.70
   6 -13   1   28.90    3.60
   6  13  -1   32.60    4.60
  -6 -13  -1   34.70    3.90
  -6  13   1   35.50    4.40
  -6  13   1   36.70    3.80
   6  13  -1   34.50    4.70
  -6 -14   1   24.40    3.70
   6 -14  -1   18.50    3.20
  -6 -14   1   22.60    3.30
  -6  14  -1   27.30    3.60
   6  14   1   22.20    4.20
   6  14   1   30.90    4.70
   6 -14  -1   21.70    3.20
   6  14   1   21.90    3.50
  -6  14  -1   28.40    4.00
   6  14  -1   28.80    4.60
  -6  14   1   30.00    4.10
  -6 -14  -1   26.60    3.70
   6 -14   1   27.30    3.50
  -6  14   1   28.60    3.50
   6 -14   1   21.90    3.20
  -6 -14  -1   25.80    3.50
  -6  14   1   23.50    3.80
   6 -14   1   26.00    3.50
   6  14  -1   21.00    3.40
  -6 -15   1   28.20    3.90
  -6  15  -1   40.80    4.50
  -6  15  -1   32.90    4.70
   6 -15  -1   33.20    4.30
   6  15   1   39.70    6.10
   6  15   1   37.00    5.50
  -6 -15   1   39.60    4.50
   6 -15  -1   30.60    3.80
   6  15  -1   43.20    5.00
  -6  15   1   37.90    4.30
  -6 -15  -1   37.50    4.40
  -6 -15  -1   34.90    4.30
  -6  15   1   46.90    5.50
   6 -15   1   38.30    4.20
   6 -15   1   34.00    4.10
   6  15  -1   40.20    5.80
   7   0  -1   -0.30    0.20
  -7   0   1    0.10    0.30
  -7   0  -1   -0.40    0.30
  -7   0  -1    0.10    0.20
  -7   0  -1    0.50    0.40
  -7   0   1    0.10    0.40
  -7   0  -1    0.20    0.30
  -7   0   1   -0.50    0.30
  -7   0   1   -0.20    0.30
   7   0   1    0.10    0.30
   7   0   1    0.00    0.40
   7   0  -1    0.10    0.30
  -7   0  -1   -0.60    0.30
   7   0   1    0.20    0.20
  -7   0   1    0.10    0.10
  -7  -1   1    2.20    0.60
   7  -1  -1    2.30    0.40
  -7   1  -1    2.50    0.30
  -7  -1   1    2.30    0.60
  -7  -1   1    2.20    0.40
   7   1   1    2.70    0.50
  -7   1  -1    2.00    0.60
   7   1   1    3.30    0.70
  -7   1  -1    3.00    0.70
   7  -1  -1    1.60    0.40
  -7   1  -1    2.70    0.70
  -7   1  -1    3.10    0.60
  -7  -1   1    2.00    0.50
   7   1   1    1.80    0.50
  -7  -1   1    2.40    0.50
   7   1  -1    2.20    0.50
   7  -1   1    1.60    0.50
  -7  -1  -1    2.30    0.60
  -7  -1  -1    2.40    0.60
  -7   1   1    1.40    0.50
  -7  -1  -1    1.00    0.50
   7  -1   1    2.00    0.30
  -7   1   1    2.20    0.40
  -7  -1  -1    1.90    0.50
  -7   1   1    2.60    0.60
   7   1  -1    2.90    0.40
  -7  -1  -1    2.40    0.40
  -7   1   1    3.30    0.60
   7   1  -1    1.20    0.50
  -7  -2   1   16.20    1.10
   7  -2  -1   19.00    1.30
  -7  -2   1   15.90    1.20
  -7  -2   1   16.20    1.30
   7   2   1   18.60    1.50
  -7   2  -1   14.50    1.50
  -7   2  -1   16.30    1.60
  -7   2  -1   16.50    1.20
  -7   2  -1   14.10    1.50
  -7  -2   1   17.80    1.10
   7  -2  -1   17.60    1.00
  -7   2  -1   16.80    0.90
  -7  -2   1   16.90    1.20
   7  -2  -1   18.20    0.80
   7   2   1   18.40    1.20
   7   2   1   17.40    1.30
  -7  -2  -1   16.90    1.20
   7   2  -1   17.40    1.40
   7  -2   1   17.40    0.90
  -7   2   1   16.70    0.80
  -7  -2  -1   16.00    1.20
  -7   2   1   15.10    1.20
  -7   2   1   17.70    1.10
  -7  -2  -1   18.20    1.10
  -7  -2  -1   15.10    1.20
   7  -2   1   16.50    1.20
   7   2  -1   17.90    1.40
   7   2  -1   16.90    1.10
  -7   2   1   17.90    1.60
  -7  -2  -1   19.20    1.20
  -7   2   1   16.10    1.60
   7  -3  -1   15.70    1.10
  -7   3  -1   12.00    1.50
  -7   3  -1   14.60    1.60
  -7  -3   1   12.10    1.30
   7   3   1   18.00    1.70
  -7   3  -1   13.20    1.30
   7   3   1   12.40    1.20
  -7  -3   1   12.70    1.30
   7   3   1   14.10    1.80
   7  -3  -1   14.50    1.40
   7  -3  -1   15.60    0.90
  -7   3  -1   16.40    1.50
  -7   3  -1   15.20    1.00
  -7  -3   1   15.90    1.20
  -7   3  -1   11.40    1.40
  -7  -3   1   14.00    1.10
  -7  -3   1   16.10    1.00
   7   3   1   15.20    1.10
  -7  -3  -1   14.80    1.40
  -7   3   1   15.10    0.90
   7  -3   1   15.40    1.40
  -7  -3  -1   14.80    1.20
  -7  -3  -1   14.40    1.00
  -7  -3  -1   13.60    1.30
   7   3  -1   13.70    1.30
   7   3  -1   14.50    0.90
  -7   3   1   13.20    1.50
  -7   3   1   14.30    1.40
  -7   3   1   12.80    1.30
  -7   3   1   12.60    1.30
   7   3  -1   15.40    1.70
  -7   3   1   12.90    1.50
   7  -3   1   14.80    1.00
   7   3  -1   14.50    1.50
  -7   4  -1    5.30    1.10
   7  -4  -1    4.90    0.70
  -7   4  -1    6.10    1.00
  -7  -4   1    7.40    1.10
  -7  -4   1    5.10    0.80
   7   4   1    4.20    1.30
  -7   4  -1    5.70    0.90
   7   4   1    5.60    0.70
  -7   4  -1    7.00    1.30
   7   4   1    5.50    1.20
  -7   4  -1    5.00    0.80
  -7  -4   1    7.00    1.20
   7  -4  -1    5.60    1.00
   7  -4  -1    7.80    1.00
   7   4   1    4.90    0.90
  -7   4  -1    4.20    1.00
  -7  -4   1    5.30    1.00
  -7   4  -1    6.20    1.10
   7   4  -1    7.90    1.10
   7   4  -1    6.80    0.60
  -7   4   1    4.70    1.00
  -7   4   1    7.50    1.00
  -7  -4  -1    6.30    0.70
  -7   4   1    5.60    1.00
  -7   4   1    5.20    0.70
   7   4  -1    5.80    1.20
  -7   4   1    6.00    1.10
   7  -4   1    5.30    0.80
  -7  -4  -1    5.50    1.00
   7  -4   1    7.20    1.00
  -7   4   1    4.70    1.10
  -7  -4  -1    5.30    1.00
  -7  -4  -1    5.30    1.00
  -7   4   1    4.10    1.00
   7   4  -1    3.90    1.10
  -7   5  -1  174.58    6.70
   7   5   1  186.98    6.20
  -7   5  -1  179.58    6.90
   7  -5  -1  169.58    6.60
   7  -5  -1  171.38    7.10
  -7   5  -1  173.48    7.20
  -7  -5   1  183.08    7.10
  -7   5  -1  163.78    7.30
   7  -5  -1  171.38    6.80
  -7   5  -1  180.48    7.30
   7   5   1  174.28    7.00
  -7  -5   1  162.28    6.90
   7   5   1  165.08    7.40
  -7   5  -1  176.18    7.10
  -7   5  -1  176.88    7.50
   7   5   1  171.98    7.80
  -7  -5   1  160.38    7.00
  -7  -5   1  178.98    6.50
  -7  -5  -1  166.88    7.00
  -7  -5  -1  173.28    7.00
   7  -5   1  173.58    6.70
  -7  -5  -1  172.08    6.80
  -7   5   1  174.68    7.00
  -7   5   1  179.08    7.30
  -7  -5  -1  175.78    6.20
   7   5  -1  156.78    7.30
  -7   5   1  175.78    7.30
  -7   5   1  177.88    6.60
   7   5  -1  177.68    7.60
   7  -5   1  172.08    6.90
  -7   5   1  167.88    6.90
  -7   5   1  171.68    7.20
   7   5  -1  169.88    7.00
  -7   5   1  181.48    7.30
  -7   6  -1  131.49    6.00
  -7   6  -1  134.69    6.30
  -7  -6   1  136.09    6.00
   7  -6  -1  133.49    6.00
  -7   6  -1  131.29    6.30
  -7   6  -1  132.19    5.90
  -7   6  -1  133.79    6.00
  -7   6  -1  139.69    5.60
  -7  -6   1  131.09    5.80
  -7   6  -1  136.49    5.80
   7   6   1  129.09    5.80
   7   6   1  136.89    6.40
  -7  -6   1  139.99    5.90
  -7  -6   1  128.89    5.20
   7  -6  -1  139.69    5.50
   7  -6  -1  120.19    5.60
   7   6   1  138.19    6.80
  -7   6   1  124.69    5.70
  -7   6   1  128.79    6.10
  -7   6   1  127.19    6.00
  -7   6   1  133.29    6.00
  -7  -6  -1  128.49    5.80
  -7   6   1  135.69    6.10
   7   6  -1  132.49    5.90
   7   6  -1  128.39    6.40
   7  -6   1  128.89    5.70
   7   6  -1  139.69    6.50
   7  -6   1  129.69    5.50
  -7   6   1  135.79    5.50
  -7   6   1  124.19    5.80
  -7  -6  -1  133.29    5.90
  -7  -6  -1  135.09    4.90
  -7  -6  -1  134.99    5.70
  -7   7  -1    2.50    1.00
  -7  -7   1    3.00    1.10
  -7   7  -1    2.20    0.90
  -7  -7   1    1.80    0.80
   7  -7  -1    1.90    0.90
  -7  -7   1    2.00    0.70
  -7   7  -1    0.60    0.80
  -7   7  -1    2.10    0.90
  -7   7  -1    0.40    0.90
   7   7   1    1.10    0.90
   7  -7  -1    2.20    0.90
  -7   7  -1    2.30    1.00
   7  -7  -1    0.30    0.60
  -7  -7   1    0.30    0.80
   7   7   1    3.40    1.20
   7   7   1    2.40    1.30
  -7   7  -1    1.60    1.00
  -7   7   1    1.20    1.00
   7  -7   1    2.00    0.90
  -7  -7  -1    1.90    0.50
  -7  -7  -1    3.90    1.10
   7   7  -1    2.70    1.20
  -7   7   1    3.20    1.10
  -7   7   1    1.00    0.80
  -7  -7  -1    2.00    0.90
   7   7  -1    1.60    0.90
  -7   7   1    3.10    1.20
  -7   7   1    2.80    1.10
  -7   7   1    2.60    1.00
  -7   7   1    2.40    0.80
  -7  -7  -1    2.50    0.90
   7  -7   1    1.70    0.90
   7   7  -1    2.50    1.30
   7   8   1    4.00    1.30
   7   8   1    3.10    1.60
  -7  -8   1    4.70    1.30
  -7  -8   1    4.60    1.20
  -7   8  -1    5.60    1.20
  -7   8  -1    3.30    1.10
   7  -8  -1    4.60    1.20
   7  -8  -1    5.60    1.30
  -7  -8   1    5.10    1.40
  -7  -8   1    6.50    1.00
  -7   8  -1    4.90    1.30
  -7   8  -1    2.90    1.30
  -7   8  -1    6.50    1.60
  -7   8  -1    4.80    1.50
   7   8   1    6.10    1.90
  -7   8  -1    4.20    1.40
   7  -8  -1    4.40    1.10
  -7   8   1    4.30    1.20
  -7  -8  -1    6.50    1.50
   7  -8   1    7.00    1.30
  -7   8   1    7.60    1.60
   7   8  -1    4.80    1.60
  -7  -8  -1    4.70    1.30
   7  -8   1    5.80    1.30
   7   8  -1    3.00    1.30
  -7   8   1    4.80    1.40
  -7   8   1    6.40    1.40
  -7  -8  -1    4.50    1.20
  -7   8   1    5.10    1.40
  -7   8   1    5.10    1.10
  -7   8   1    4.80    1.50
   7   8  -1    4.80    1.40
   7  -8   1    4.40    1.20
   7   9   1    5.50    1.90
  -7  -9   1    6.70    1.50
   7   9   1    6.00    1.60
  -7   9  -1    5.50    1.50
  -7   9  -1    4.10    1.30
  -7   9  -1    3.50    1.50
  -7   9  -1    4.80    1.50
   7  -9  -1    4.70    1.20
   7   9   1    9.30    2.20
   7  -9  -1   10.80    1.90
  -7   9  -1    5.60    1.70
  -7   9  -1    7.20    1.60
  -7  -9   1    8.00    1.70
   7  -9  -1    6.40    1.60
  -7   9  -1    7.80    1.50
  -7  -9   1    7.00    1.80
   7  -9  -1    7.00    1.40
  -7   9   1    5.70    1.40
   7  -9   1    7.30    1.50
  -7  -9  -1    6.80    1.40
  -7   9   1    3.20    1.40
   7  -9   1    7.40    1.50
   7   9  -1    5.30    1.80
  -7   9   1    7.70    1.70
   7  -9   1    8.20    1.70
   7   9  -1    6.20    1.90
  -7  -9  -1    7.30    1.60
   7  -9   1    5.00    1.70
   7  -9   1    5.80    1.30
  -7  -9  -1    5.40    1.40
   7   9  -1    4.60    1.40
  -7   9   1    7.10    1.50
  -7   9   1    4.40    1.20
  -7   9   1    9.40    1.90
  -7   9   1    4.20    1.50
   7  -9   1    6.50    1.60
   7  -9   1    6.30    1.40
  -7  10  -1   -1.30    1.00
   7  10   1   -0.60    1.10
  -7  10  -1   -0.40    1.00
   7 -10  -1    0.30    1.00
   7 -10  -1    0.00    1.10
   7 -10  -1   -0.50    0.80
  -7  10  -1    0.90    1.10
  -7 -10   1   -1.20    0.70
   7  10   1   -2.40    1.10
  -7 -10   1    0.20    1.10
  -7  10  -1   -1.00    0.80
  -7  10  -1    1.10    1.00
   7 -10  -1   -1.20    0.90
  -7  10  -1   -0.60    1.00
  -7  10  -1    0.20    1.00
   7  10   1    0.80    1.40
  -7 -10   1   -0.30    1.00
  -7  10   1   -0.20    1.00
   7  10  -1    0.80    1.20
  -7  10   1   -0.80    0.90
   7 -10   1   -0.60    0.90
  -7 -10  -1    0.20    1.00
  -7  10   1    0.30    1.10
  -7 -10  -1   -1.40    0.90
   7 -10   1   -0.30    0.80
   7 -10   1    0.10    0.90
  -7  10   1    1.00    1.30
   7 -10   1   -0.10    1.10
   7  10  -1   -0.90    1.20
   7  10  -1    0.30    1.30
  -7  10   1   -2.80    1.00
   7 -10   1    1.20    1.00
  -7  10   1   -0.30    0.90
  -7 -10  -1    2.10    1.20
   7 -10   1   -0.40    1.10
  -7  10   1    0.80    1.30
   7 -10   1    0.20    0.90
  -7  11  -1    2.20    1.60
   7 -11  -1   -1.50    0.90
  -7  11  -1    0.60    1.40
  -7  11  -1    0.10    0.90
  -7  11  -1    2.00    1.30
  -7  11  -1   -0.70    1.10
   7 -11  -1    1.20    1.00
  -7 -11   1    0.40    1.20
  -7  11  -1    3.50    1.70
  -7 -11   1    0.80    1.40
   7  11   1    0.80    1.40
   7  11   1   -1.30    1.30
   7 -11  -1    1.70    1.00
   7  11   1    1.10    1.90
   7 -11  -1   -0.60    0.80
  -7  11  -1   -0.10    1.10
  -7 -11   1   -0.50    1.00
   7 -11  -1   -0.50    0.80
   7  11  -1   -0.50    1.60
   7 -11   1   -0.90    0.70
   7 -11   1    0.10    1.00
  -7  11   1   -0.50    1.20
   7 -11   1    0.80    1.10
  -7 -11  -1    1.90    1.10
   7 -11   1    1.70    1.30
  -7  11   1   -0.90    0.90
   7 -11   1    0.60    1.10
   7  11  -1   -0.70    1.40
  -7  11   1    2.50    1.50
  -7 -11  -1    0.00    1.40
   7 -11   1   -0.50    1.00
   7 -11   1    0.80    1.10
  -7  11   1   -0.30    1.20
  -7  11   1    0.30    1.10
  -7  11   1   -1.00    1.10
   7  11  -1    1.00    1.20
  -7  11   1    2.90    1.50
  -7 -11  -1   -0.10    1.10
   7 -12  -1    5.60    1.90
  -7 -12   1    7.40    1.80
   7 -12  -1    5.90    1.70
  -7 -12   1    8.40    2.10
   7 -12  -1    5.90    1.70
   7  12   1    4.30    2.30
   7  12   1    8.20    2.10
   7  12   1    4.00    2.20
  -7  12  -1   10.00    2.20
  -7  12  -1    4.80    1.80
   7 -12  -1    6.20    1.60
  -7  12  -1    3.50    1.50
  -7  12  -1    2.40    1.80
  -7  12  -1    6.00    1.90
  -7 -12   1    5.70    2.00
  -7  12  -1    7.10    1.80
  -7 -12  -1    3.80    1.70
  -7 -12  -1    5.70    1.90
  -7 -12  -1    7.20    1.60
   7  12  -1    4.30    2.20
  -7  12   1    4.90    1.80
  -7  12   1    8.80    2.30
   7 -12   1    6.80    2.00
   7  12  -1    3.90    2.20
   7 -12   1    4.00    1.50
   7 -12   1    7.70    1.90
   7  12  -1    5.40    2.00
  -7  12   1    5.80    1.70
   7 -12   1    5.70    1.70
   7 -12   1    9.50    2.00
  -7  12   1    5.40    1.70
   7 -12   1    7.90    2.10
  -7  12   1    7.50    1.90
   7 -12   1    2.80    1.70
  -7  13  -1    1.20    1.60
   7  13   1    2.30    2.00
   7 -13  -1    2.60    1.40
  -7 -13   1    3.50    1.80
  -7 -13   1    1.80    1.50
   7  13   1   -0.10    1.60
   7 -13  -1    0.30    1.20
   7 -13  -1    1.10    2.20
   7  13   1   -1.70    1.50
   7 -13  -1    5.60    1.80
  -7  13  -1    3.10    1.70
  -7  13  -1    4.70    2.00
  -7 -13   1    0.70    1.40
  -7  13  -1    2.30    1.80
  -7 -13  -1    1.20    1.50
   7  13  -1   -0.80    1.70
  -7  13   1   -1.80    1.50
  -7 -13  -1    2.20    1.50
   7 -13   1    1.20    1.20
   7 -13   1   -0.20    1.40
  -7  13   1    1.10    1.40
   7 -13   1    2.00    1.40
   7  13  -1    2.90    1.70
   7 -13   1    1.30    1.40
  -7  13   1    1.90    1.90
   7  13  -1    3.10    2.00
   7 -14  -1    1.00    1.50
   7 -14  -1    5.60    2.00
  -7 -14   1    2.30    1.80
  -7 -14   1    5.00    2.10
   7  14   1    7.70    2.90
   7  14   1   10.90    3.30
   7 -14  -1    3.80    1.60
  -7  14  -1    4.80    2.40
  -7  14  -1    1.60    1.90
  -7 -14  -1    2.30    1.70
   7 -14   1    3.10    1.70
  -7  14   1    2.30    1.90
  -7 -14  -1    2.00    1.80
   7  14  -1    2.30    2.10
  -7  14   1    6.90    2.40
  -7  14   1    2.20    1.70
   7 -14   1    4.00    1.70
   7  14  -1    7.00    2.40
   7 -14   1    7.10    2.20
   7  15   1    5.20    3.00
   7  15   1    4.50    3.10
   7 -15  -1    4.90    2.00
  -7 -15   1    6.90    2.40
  -7  15  -1    8.40    2.30
  -7  15  -1    7.60    2.60
  -7 -15   1    7.60    2.40
   7 -15  -1    7.70    2.20
  -7  15   1    4.70    2.00
   7 -15   1    9.40    2.30
  -7 -15  -1    7.90    2.30
   7 -15   1    7.10    2.10
   7  15  -1    4.70    2.80
  -7  15   1    2.90    2.10
  -7 -15  -1    5.90    2.20
   7  15  -1    4.00    2.30
  -8   0   1    0.00    0.10
  -8   0  -1    0.00    0.30
   8   0  -1    0.40    0.30
  -8   0  -1   -0.60    0.30
   8   0   1   -0.60    0.30
  -8   0   1    0.00    0.30
  -8   0   1   -0.20    0.40
  -8   0  -1   -0.10    0.40
  -8   0   1   -0.10    0.40
  -8   0  -1   -0.10    0.40
   8   0   1    0.60    0.30
  -8   0   1    0.40    0.40
  -8   0  -1    0.00    0.20
   8   0  -1    0.80    0.40
   8   0   1   -0.10    0.40
  -8   1  -1    1.60    0.50
   8   1   1    1.40    0.50
  -8   1  -1    1.20    0.60
  -8  -1   1    1.30    0.50
  -8  -1   1    1.10    0.30
  -8  -1   1    0.90    0.50
  -8   1  -1    0.70    0.50
   8   1   1    1.50    0.50
   8   1   1    1.20    0.60
  -8  -1   1    1.80    0.60
  -8   1  -1    1.20    0.20
  -8   1  -1    0.90    0.60
  -8  -1   1    2.30    0.60
   8  -1  -1    1.00    0.50
   8  -1  -1    1.30    0.40
  -8   1   1    2.20    0.70
  -8  -1  -1    0.80    0.50
   8  -1   1    0.90    0.30
  -8   1   1    1.40    0.50
   8   1  -1    0.90    0.50
   8   1  -1    0.70    0.40
  -8  -1  -1    2.10    0.40
  -8  -1  -1    0.80    0.50
  -8  -1  -1    0.90    0.50
   8  -1   1    1.50    0.50
  -8   1   1    0.90    0.40
  -8  -1  -1    0.30    0.40
  -8   1   1    0.70    0.50
  -8   2  -1  334.77   12.40
  -8   2  -1  334.37   12.30
  -8  -2   1  347.67   11.80
   8  -2  -1  340.77   11.20
  -8   2  -1  333.97   11.40
   8  -2  -1  320.07   12.00
   8  -2  -1  357.86   11.70
  -8  -2   1  337.77   11.80
  -8  -2   1  346.27   12.00
   8   2   1  335.77   12.10
   8   2   1  308.77   12.30
  -8  -2   1  330.57   11.90
   8   2   1  347.67   11.90
  -8   2  -1  341.97   12.40
  -8   2  -1  330.87   11.90
  -8  -2   1  327.77   12.00
   8   2  -1  332.47   12.10
  -8   2   1  353.36   11.80
  -8   2   1  338.97   12.30
  -8  -2  -1  338.07   11.90
  -8   2   1  335.47   12.40
  -8  -2  -1  332.77   11.90
  -8  -2  -1  334.67   11.90
  -8  -2  -1  339.57   11.70
   8   2  -1  335.47   11.80
   8   2  -1  321.87   12.20
   8  -2   1  362.56   12.00
  -8   2   1  337.37   12.10
  -8   2   1  345.17   11.20
   8  -2   1  342.77   11.50
  -8  -2  -1  339.17   12.00
  -8   3  -1   45.50    2.80
  -8  -3   1   44.30    2.10
  -8  -3   1   42.70    2.30
   8   3   1   45.90    2.30
  -8   3  -1   45.60    2.00
   8  -3  -1   44.60    1.90
   8   3   1   45.90    2.70
  -8  -3   1   45.90    2.50
   8   3   1   43.10    2.80
   8  -3  -1   43.90    2.10
  -8   3  -1   46.30    2.70
  -8   3  -1   44.00    2.70
  -8   3  -1   43.30    2.40
   8  -3  -1   48.40    2.50
  -8  -3   1   48.80    2.30
  -8  -3   1   45.80    2.50
  -8   3   1   45.00    2.30
  -8   3   1   51.59    2.70
   8  -3   1   48.30    2.40
   8   3  -1   43.60    2.60
   8  -3   1   45.40    2.00
   8   3  -1   46.20    2.10
  -8  -3  -1   42.60    2.40
  -8   3   1   47.10    2.50
  -8  -3  -1   47.20    2.40
   8   3  -1   49.99    2.80
  -8   3   1   41.60    2.60
  -8   3   1   47.30    1.90
   8   3  -1   43.40    2.30
  -8  -3  -1   45.60    2.20
  -8   3   1   45.80    2.70
  -8  -3  -1   43.70    2.30
  -8  -4   1  428.86   15.00
  -8   4  -1  423.86   15.40
   8   4   1  427.26   15.20
  -8  -4   1  439.36   15.30
  -8   4  -1  427.76   15.30
   8  -4  -1  449.76   14.80
  -8   4  -1  445.16   14.90
   8  -4  -1  442.46   15.40
  -8   4  -1  427.46   15.80
   8  -4  -1  424.56   15.00
   8   4   1  428.26   16.10
  -8   4  -1  424.46   15.70
   8   4   1  419.76   15.70
  -8  -4   1  418.46   15.30
  -8  -4   1  405.26   15.30
   8   4   1  436.36   14.80
  -8   4  -1  427.76   15.80
  -8  -4  -1  433.86   15.20
  -8  -4  -1  433.06   14.80
   8   4  -1  404.56   15.80
  -8   4   1  424.76   15.70
  -8   4   1  436.86   14.80
   8   4  -1  421.96   15.30
  -8   4   1  433.26   15.60
  -8   4   1  425.96   15.20
   8  -4   1  450.25   15.30
   8  -4   1  435.36   14.90
   8   4  -1  449.95   14.60
  -8  -4  -1  439.56   15.40
  -8  -4  -1  431.96   15.20
  -8   4   1  429.46   15.50
  -8   4   1  422.86   15.70
   8   4  -1  420.16   15.70
  -8   5  -1  269.07   10.50
  -8   5  -1  273.87   10.90
   8   5   1  273.97   10.90
  -8   5  -1  269.77   10.00
   8   5   1  273.57    9.50
  -8  -5   1  275.57    9.80
  -8   5  -1  259.37   10.50
   8   5   1  273.87   10.30
  -8  -5   1  267.37   10.40
  -8   5  -1  266.57   10.80
   8  -5  -1  260.57    9.70
   8  -5  -1  271.87   10.40
  -8   5  -1  262.27   10.30
  -8  -5   1  267.17   10.30
  -8   5  -1  272.47    9.90
   8  -5  -1  266.97   10.00
   8   5   1  276.17   11.20
  -8  -5   1  271.77   10.30
  -8   5   1  272.67   10.70
  -8  -5  -1  273.97   10.10
  -8   5   1  280.97   10.60
  -8  -5  -1  284.37   10.30
   8  -5   1  269.67    9.90
   8   5  -1  261.17   10.70
  -8  -5  -1  282.67    9.60
  -8  -5  -1  259.97   10.30
  -8   5   1  282.27   10.60
  -8   5   1  275.27   10.60
  -8   5   1  279.67    9.80
  -8   5   1  273.87   10.20
  -8   5   1  268.27   10.20
   8   5  -1  272.77   11.00
   8   5  -1  261.77   10.30
   8  -5   1  280.97   10.30
  -8   6  -1  244.18    9.90
  -8   6  -1  244.68   10.20
  -8  -6   1  250.17    9.80
   8  -6  -1  245.98    9.40
   8  -6  -1  252.67    9.20
  -8  -6   1  250.97    9.00
  -8   6  -1  245.98    9.50
   8   6   1  248.98   10.70
  -8   6  -1  254.27    9.40
  -8   6  -1  256.07    9.90
  -8  -6   1  241.58    9.70
   8   6   1  244.28    9.70
  -8   6  -1  245.58    9.80
   8  -6  -1  247.08    9.80
   8   6   1  245.08   10.30
  -8  -6   1  251.37    9.70
  -8   6  -1  236.98   10.20
  -8   6   1  251.97   10.00
  -8   6   1  250.07    9.20
  -8  -6  -1  252.87    9.70
   8  -6   1  250.57    9.60
   8  -6   1  243.88    9.30
  -8  -6  -1  267.87    9.60
  -8   6   1  244.38   10.10
   8   6  -1  239.48   10.40
  -8   6   1  238.68   10.00
   8   6  -1  233.18   10.20
   8   6  -1  251.47    9.80
  -8   6   1  235.18    9.90
  -8  -6  -1  251.37    8.70
  -8  -6  -1  249.48    9.70
  -8   6   1  251.47    9.70
  -8   6   1  254.07    9.70
  -8   7  -1   30.00    2.40
  -8  -7   1   31.00    2.50
  -8  -7   1   31.30    2.40
   8   7   1   31.60    2.50
  -8   7  -1   32.30    2.30
   8   7   1   30.50    3.30
  -8  -7   1   33.10    2.50
  -8   7  -1   31.80    3.20
   8  -7  -1   32.00    2.10
   8  -7  -1   30.70    2.30
  -8   7  -1   27.30    2.70
   8   7   1   30.70    3.50
   8  -7  -1   29.00    2.80
  -8   7  -1   28.60    3.10
  -8  -7   1   33.60    1.90
  -8   7  -1   31.50    2.60
  -8   7  -1   29.60    2.40
  -8   7   1   31.80    2.40
  -8  -7  -1   33.40    2.40
  -8   7   1   30.90    2.40
   8   7  -1   26.20    3.10
  -8   7   1   34.70    2.80
   8   7  -1   34.60    2.60
  -8  -7  -1   30.40    2.40
   8   7  -1   27.90    3.20
  -8   7   1   29.60    2.90
  -8  -7  -1   31.80    1.60
  -8   7   1   33.10    3.00
  -8   7   1   31.60    2.20
  -8   7   1   34.30    2.70
   8  -7   1   28.30    2.30
   8  -7   1   30.60    2.20
  -8  -7  -1   29.40    2.40
   8   8   1  127.69    7.20
  -8   8  -1  130.79    6.20
   8  -8  -1  127.39    5.60
  -8  -8   1  122.59    6.20
  -8   8  -1  122.99    5.70
  -8   8  -1  121.79    6.00
   8  -8  -1  129.49    6.10
  -8   8  -1  126.89    6.60
  -8   8  -1  129.89    6.70
   8  -8  -1  126.49    6.20
   8  -8  -1  122.99    5.80
  -8   8  -1  124.99    6.20
  -8  -8   1  123.49    6.10
   8   8   1  128.29    6.10
  -8  -8   1  136.49    6.10
   8   8   1  126.69    6.80
  -8   8  -1  128.49    6.30
   8   8  -1  128.79    7.00
  -8  -8  -1  124.79    6.00
   8   8  -1  114.39    6.60
   8  -8   1  140.49    5.90
  -8   8   1  129.69    6.40
  -8   8   1  125.79    6.40
   8  -8   1  136.59    5.90
  -8   8   1  119.49    6.30
   8  -8   1  132.69    6.10
  -8   8   1  125.99    6.10
  -8   8   1  123.49    6.10
  -8  -8  -1  126.89    5.80
  -8  -8  -1  113.99    5.90
   8   8  -1  125.99    6.20
  -8   8   1  123.59    5.70
  -8   8   1  125.49    6.10
   8  -9  -1   11.10    2.00
  -8  -9   1    6.40    1.70
  -8   9  -1    8.40    2.00
  -8  -9   1    8.20    1.70
  -8   9  -1    9.00    1.80
  -8   9  -1    8.30    1.80
  -8   9  -1    7.20    1.70
   8   9   1   11.50    2.50
   8  -9  -1    7.90    1.70
  -8   9  -1   11.70    2.00
   8  -9  -1    8.80    1.50
   8   9   1   11.60    1.90
   8  -9  -1    8.60    1.60
   8   9   1    1.20    1.60
  -8   9  -1    9.50    1.90
  -8   9  -1    8.60    1.60
  -8  -9   1   11.30    1.80
  -8  -9  -1    6.80    1.60
   8  -9   1    7.30    1.50
  -8   9   1    9.70    1.90
   8   9  -1    3.40    1.70
   8  -9   1    5.00    1.20
  -8   9   1    7.80    1.70
   8   9  -1   13.40    2.60
   8   9  -1    8.10    1.70
   8  -9   1    5.80    1.50
  -8   9   1   10.10    2.10
  -8  -9  -1    7.40    1.60
  -8   9   1    7.00    1.70
  -8  -9  -1    9.50    1.70
  -8   9   1    7.50    1.50
   8  -9   1    6.90    1.60
  -8   9   1    7.40    1.70
  -8   9   1    8.30    1.70
   8  10   1   22.20    3.50
  -8  10  -1   23.50    3.10
   8  10   1   24.50    3.50
   8 -10  -1   28.00    3.10
  -8  10  -1   30.30    3.00
  -8 -10   1   24.70    2.90
   8 -10  -1   25.60    2.80
  -8  10  -1   29.90    3.60
  -8  10  -1   29.00    2.90
  -8 -10   1   22.60    3.00
  -8  10  -1   21.40    2.80
  -8  10  -1   23.80    3.00
  -8  10  -1   25.30    3.20
   8  10   1   25.60    2.90
   8 -10  -1   29.00    2.80
  -8 -10   1   22.40    2.70
   8 -10  -1   28.10    3.20
   8 -10  -1   24.80    3.00
  -8  10   1   25.10    3.30
  -8  10   1   30.40    2.90
  -8 -10  -1   28.40    2.80
   8 -10   1   24.70    2.70
   8 -10   1   24.20    3.30
   8 -10   1   25.00    2.90
   8  10  -1   26.20    3.00
   8 -10   1   25.80    3.10
  -8  10   1   26.30    3.00
   8 -10   1   27.20    2.80
   8  10  -1   23.20    3.50
  -8  10   1   21.60    2.70
  -8  10   1   24.00    3.10
  -8 -10  -1   29.00    3.10
  -8  10   1   25.60    3.20
  -8  10   1   27.40    3.30
   8 -10   1   28.00    3.40
   8  10  -1   27.10    3.70
   8 -10   1   32.30    3.20
  -8 -10  -1   26.30    3.00
  -8  11  -1    1.10    1.10
   8 -11  -1    2.50    1.30
  -8 -11   1    1.40    1.30
   8 -11  -1    1.60    0.90
   8 -11  -1    0.70    1.20
   8 -11  -1    2.20    1.20
  -8  11  -1   -2.20    1.00
  -8 -11   1   -0.50    1.00
   8  11   1    1.80    1.80
   8 -11  -1    2.90    1.20
  -8  11  -1   -1.10    1.10
   8  11   1   -0.50    1.00
  -8  11  -1    1.50    1.10
  -8  11  -1   -0.20    1.50
  -8  11  -1    1.20    1.60
   8  11   1    0.50    1.70
  -8 -11   1    2.70    1.60
   8 -11  -1    0.90    1.30
  -8  11  -1    1.80    1.40
   8 -11   1    3.00    1.30
  -8  11   1    0.70    1.30
   8  11  -1    0.50    1.30
   8  11  -1    0.50    1.60
  -8  11   1    3.50    1.80
  -8  11   1   -1.70    1.10
  -8  11   1    0.90    1.40
   8 -11   1   -0.10    1.00
   8 -11   1   -0.20    0.90
  -8  11   1   -1.20    1.00
   8 -11   1    1.50    1.10
   8 -11   1    0.50    1.00
   8  11  -1    0.70    1.50
  -8 -11  -1    0.50    1.40
  -8 -11  -1    2.80    1.40
  -8  11   1    3.10    1.50
  -8  11   1    1.20    1.20
   8 -11   1    1.60    0.80
  -8 -11  -1    2.30    1.00
   8 -11   1   -0.20    0.90
  -8 -12   1   35.20    3.60
  -8 -12   1   32.10    3.70
   8 -12  -1   37.80    3.70
  -8  12  -1   38.20    3.80
   8 -12  -1   33.00    3.70
  -8  12  -1   29.30    3.60
  -8  12  -1   38.30    4.00
  -8 -12   1   32.10    3.70
   8 -12  -1   27.50    3.40
   8 -12  -1   28.50    3.20
   8 -12  -1   34.30    3.50
   8  12   1   33.20    3.80
  -8  12  -1   36.30    4.40
  -8  12  -1   35.50    4.30
  -8  12  -1   36.30    3.70
   8  12   1   32.40    4.60
  -8  12  -1   34.00    3.90
   8  12   1   35.10    4.70
  -8  12   1   30.60    3.80
  -8 -12  -1   38.40    3.90
   8 -12   1   29.30    3.20
   8  12  -1   31.60    4.50
  -8  12   1   30.60    3.40
   8 -12   1   41.60    3.30
  -8 -12  -1   31.50    3.60
   8  12  -1   32.10    3.80
  -8  12   1   26.80    3.60
   8  12  -1   35.10    4.80
   8 -12   1   37.10    4.30
   8 -12   1   35.50    3.60
  -8  12   1   38.70    3.70
   8 -12   1   33.80    3.90
   8 -12   1   31.20    3.50
  -8 -12  -1   27.90    3.10
   8 -12   1   26.30    3.40
   8 -13  -1   70.39    5.00
  -8  13  -1   78.19    5.50
   8  13   1   90.19    8.00
  -8 -13   1   76.89    5.30
  -8  13  -1   77.89    5.10
  -8 -13   1   80.29    5.40
  -8  13  -1   69.09    5.40
   8  13   1   65.89    7.00
  -8 -13   1   70.89    4.90
  -8  13  -1   73.59    5.50
   8 -13  -1   82.49    4.90
   8 -13  -1   72.19    5.10
  -8  13   1   78.19    5.00
  -8 -13  -1   75.49    5.10
   8 -13   1   71.39    4.80
  -8  13   1   81.69    5.60
  -8 -13  -1   71.99    5.20
   8  13  -1   68.09    6.80
   8  13  -1   75.29    7.20
   8 -13   1   79.49    5.60
   8 -13   1   64.29    4.70
   8  13  -1   76.29    5.40
   8 -13   1   73.59    5.00
  -8  13   1   72.69    5.60
   8 -14  -1    0.00    1.50
  -8  14  -1    1.00    1.80
  -8 -14   1    4.20    1.80
  -8  14  -1   -2.90    1.40
   8  14   1    3.50    2.50
   8 -14  -1    0.90    1.30
   8  14   1    2.00    2.70
  -8 -14   1    1.60    1.80
   8 -14  -1   -0.20    1.40
  -8 -14  -1    1.20    1.60
   8  14  -1    0.20    2.10
   8 -14   1    2.30    1.70
   8 -14   1    1.30    1.40
  -8  14   1    2.10    1.90
  -8  14   1    0.30    1.60
  -8  14   1    1.00    1.70
   8  14  -1    0.00    1.60
  -8 -14  -1   -0.90    1.40
   8  15   1   21.40    5.20
   8 -15  -1   35.40    4.00
  -8  15  -1   29.20    3.80
   8 -15  -1   22.10    4.30
   8  15   1   42.00    6.10
  -8 -15   1   31.80    4.20
  -8  15  -1   25.30    3.90
  -8 -15   1   28.60    4.10
   8  15  -1   32.50    4.40
  -8  15   1   33.00    4.50
  -8 -15  -1   26.30    3.70
   8 -15   1   29.70    3.70
  -8 -15  -1   28.40    3.90
   8 -15   1   35.90    4.20
   8  15  -1   30.80    5.10
  -9   0   1   -0.30    0.50
   9   0   1    0.00    0.30
  -9   0  -1    0.40    0.50
  -9   0   1    0.00    0.30
  -9   0  -1    0.50    0.50
  -9   0   1    0.10    0.20
  -9   0  -1   -0.40    0.40
  -9   0  -1    0.70    0.50
   9   0  -1   -0.10    0.40
  -9   0  -1    0.20    0.20
  -9   0   1    0.70    0.50
   9   0   1   -0.20    0.50
  -9   0   1   -0.20    0.40
   9   0  -1    0.10    0.30
   9   0   1    0.00    0.40
  -9  -1   1  176.38    6.80
  -9  -1   1  176.38    6.80
  -9   1  -1  172.68    6.90
   9   1   1  171.88    6.80
   9   1   1  173.58    6.60
   9  -1  -1  182.78    6.80
   9   1   1  186.18    7.00
  -9   1  -1  174.28    7.10
  -9  -1   1  166.18    6.80
  -9   1  -1  173.28    7.00
  -9   1  -1  173.18    6.60
   9  -1  -1  170.38    6.30
  -9   1  -1  185.08    6.10
  -9  -1   1  180.28    6.20
  -9  -1   1  171.38    6.60
  -9   1   1  179.78    6.50
  -9  -1  -1  166.48    6.80
  -9   1   1  176.88    6.80
  -9  -1  -1  177.58    6.80
  -9  -1  -1  173.28    6.60
   9  -1   1  182.68    6.80
  -9  -1  -1  183.48    6.90
  -9   1   1  179.38    7.10
  -9  -1  -1  180.28    6.30
  -9   1   1  168.48    7.00
   9  -1   1  182.18    7.00
   9   1  -1  177.58    6.60
   9   1  -1  176.88    6.90
   9  -1   1  176.88    6.30
   9   2   1   59.79    3.40
  -9  -2   1   60.29    2.70
  -9  -2   1   64.29    2.90
  -9  -2   1   62.99    2.90
   9   2   1   61.79    2.90
  -9  -2   1   62.49    3.00
  -9   2  -1   59.99    3.20
  -9   2  -1   53.99    3.20
  -9   2  -1   62.39    2.40
  -9   2  -1   58.19    3.30
   9   2   1   65.99    3.10
   9  -2  -1   57.49    2.60
  -9   2  -1   62.19    2.90
  -9  -2   1   62.79    3.10
   9  -2  -1   64.49    3.00
  -9  -2  -1   65.09    3.00
   9  -2   1   64.09    2.50
  -9  -2  -1   62.99    3.00
  -9  -2  -1   62.69    2.90
   9   2  -1   64.49    2.70
   9   2  -1   65.29    3.10
  -9   2   1   61.59    3.30
   9   2  -1   58.59    3.20
  -9  -2  -1   66.49    3.00
  -9  -2  -1   62.89    2.70
   9  -2   1   60.59    2.90
  -9   2   1   62.49    3.30
  -9   2   1   58.29    3.10
  -9   2   1   60.99    2.80
  -9   3  -1    8.60    1.10
  -9   3  -1   10.70    0.80
  -9  -3   1    8.50    1.10
   9  -3  -1    8.60    0.90
  -9   3  -1    7.80    1.30
   9   3   1   12.90    1.20
   9  -3  -1    9.70    0.70
  -9  -3   1   12.00    1.10
  -9  -3   1    7.00    1.10
  -9  -3   1   10.30    1.10
   9   3   1   10.20    1.40
   9  -3  -1    9.50    1.20
   9   3   1    9.60    1.60
  -9   3  -1   10.60    1.40
  -9  -3   1   10.60    1.20
  -9   3  -1   11.00    1.60
   9   3  -1   10.80    1.40
   9   3  -1    9.30    1.00
  -9   3   1   11.90    1.60
   9  -3   1    7.80    1.00
  -9   3   1    9.10    0.60
  -9   3   1    8.40    1.40
   9   3  -1    9.50    1.50
   9  -3   1    8.50    0.80
  -9   3   1    9.60    1.10
  -9  -3  -1   11.10    1.10
  -9  -3  -1   11.30    1.20
  -9   3   1    7.40    1.20
   9   3  -1    9.10    1.10
  -9  -3  -1   10.50    1.30
  -9  -3  -1    8.70    1.10
  -9   4  -1   88.59    4.40
  -9  -4   1   87.09    3.70
  -9   4  -1   93.39    4.50
   9  -4  -1   85.39    3.60
   9  -4  -1   84.49    4.00
  -9  -4   1   85.99    4.00
  -9   4  -1   86.89    4.50
  -9  -4   1   82.39    4.00
   9   4   1   90.19    3.70
   9   4   1   79.09    4.50
   9  -4  -1   81.99    3.30
  -9   4  -1   86.09    3.50
   9   4   1   84.39    4.30
  -9   4  -1   80.79    4.00
  -9  -4   1   88.79    3.90
  -9   4   1   83.79    4.30
   9   4  -1   79.29    3.80
   9   4  -1   84.19    4.30
   9   4  -1   86.69    4.50
  -9   4   1   84.09    3.90
  -9  -4  -1   88.29    3.90
  -9  -4  -1   76.89    3.90
  -9   4   1   83.89    4.20
  -9   4   1   84.09    4.30
  -9   4   1   82.79    4.10
   9  -4   1   84.69    3.90
  -9   4   1   84.19    3.40
  -9  -4  -1   86.89    3.90
   9  -4   1   85.79    3.50
  -9  -4  -1   88.29    3.60
   9   4  -1   89.19    3.40
  -9  -5   1   38.00    2.50
  -9   5  -1   35.30    2.50
   9   5   1   39.20    3.10
  -9   5  -1   35.70    2.80
  -9   5  -1   40.40    2.80
  -9   5  -1   41.60    2.50
  -9  -5   1   37.10    2.40
   9  -5  -1   40.20    2.00
  -9  -5   1   35.10    2.10
   9   5   1   37.40    1.90
  -9  -5   1   40.80    2.50
  -9   5  -1   41.70    2.20
   9   5   1   31.50    2.70
   9   5   1   43.30    2.50
  -9   5  -1   36.50    2.80
   9  -5  -1   37.70    2.50
   9  -5  -1   35.40    2.20
   9   5  -1   38.00    2.40
  -9   5   1   39.20    2.00
   9   5  -1   40.10    2.90
  -9   5   1   39.40    2.60
  -9   5   1   37.90    2.40
  -9   5   1   38.80    2.70
  -9   5   1   37.60    2.70
  -9   5   1   37.00    2.70
   9   5  -1   39.00    1.70
  -9  -5  -1   40.30    2.40
   9   5  -1   35.20    2.90
   9  -5   1   38.00    2.10
   9  -5   1   37.20    2.40
  -9  -5  -1   35.20    2.40
  -9  -5  -1   40.50    2.00
  -9  -5  -1   39.40    2.40
   9  -6  -1   32.90    2.00
   9  -6  -1   28.30    2.10
   9  -6  -1   28.80    2.30
  -9  -6   1   33.20    1.90
  -9   6  -1   33.50    2.50
  -9  -6   1   30.40    2.30
  -9   6  -1   31.80    2.20
  -9   6  -1   38.40    2.90
   9   6   1   24.80    2.90
  -9   6  -1   33.50    2.10
  -9  -6   1   32.40    2.40
  -9  -6   1   33.80    2.40
  -9   6  -1   31.80    2.60
   9   6   1   34.30    2.40
   9   6   1   32.40    3.50
  -9   6  -1   31.80    2.40
  -9   6  -1   36.10    3.30
  -9   6   1   37.00    2.80
   9   6  -1   31.60    3.30
   9  -6   1   31.60    2.30
   9   6  -1   31.00    2.40
  -9   6   1   31.90    2.50
  -9   6   1   30.60    2.30
  -9  -6  -1   30.70    2.30
   9   6  -1   25.00    2.80
  -9   6   1   28.30    2.40
  -9  -6  -1   29.30    2.30
  -9  -6  -1   32.50    1.70
  -9   6   1   30.90    2.20
  -9  -6  -1   33.80    2.30
  -9   6   1   33.90    2.00
  -9   6   1   33.00    2.70
   9  -6   1   29.00    2.00
  -9   7  -1    1.70    1.00
  -9   7  -1   -0.20    0.70
  -9   7  -1    0.20    0.70
  -9  -7   1    0.40    0.90
  -9   7  -1   -0.70    0.80
  -9   7  -1   -1.00    0.80
  -9   7  -1   -0.50    0.90
   9  -7  -1    0.00    0.80
  -9  -7   1   -0.30    0.80
   9   7   1    0.70    1.10
   9   7   1   -0.40    0.90
   9  -7  -1   -0.70    0.60
   9  -7  -1   -0.10    0.50
  -9   7  -1   -0.10    0.60
  -9  -7   1    0.70    0.50
   9   7   1   -0.50    0.80
  -9  -7   1    0.10    0.80
   9  -7   1   -0.30    0.60
  -9   7   1    0.90    0.80
   9  -7   1   -0.30    0.60
  -9   7   1   -0.70    0.90
  -9   7   1    1.20    0.90
   9   7  -1    0.10    0.90
  -9  -7  -1    0.30    0.80
  -9   7   1    0.10    0.60
  -9   7   1    0.80    0.70
  -9   7   1    1.20    1.00
   9   7  -1   -1.00    0.80
   9   7  -1    0.60    1.10
  -9   7   1   -0.50    0.80
  -9  -7  -1    0.10    0.70
  -9  -7  -1   -0.40    0.70
   9  -8  -1    6.60    1.50
  -9  -8   1    3.40    1.30
   9   8   1    7.20    1.90
  -9   8  -1    7.90    1.90
   9   8   1    3.20    1.60
  -9   8  -1    6.90    1.60
  -9   8  -1    6.40    1.30
  -9   8  -1    4.90    1.40
   9   8   1    6.60    1.40
  -9  -8   1    5.80    1.50
   9  -8  -1    5.40    1.10
  -9  -8   1    5.40    1.40
  -9   8  -1    5.30    1.60
  -9   8  -1    6.10    1.30
   9  -8  -1    5.80    1.30
  -9   8  -1    4.70    1.40
  -9  -8  -1    6.20    1.40
  -9  -8  -1    6.10    1.30
  -9   8   1    7.80    1.70
  -9   8   1    3.40    1.30
  -9  -8  -1    5.40    1.40
   9  -8   1    6.10    1.30
  -9   8   1    4.90    1.60
   9  -8   1    5.90    1.30
   9   8  -1    2.50    1.60
  -9   8   1    4.70    1.30
  -9   8   1    4.50    1.50
  -9   8   1    4.10    1.10
  -9   8   1    4.30    1.40
   9  -8   1    4.10    1.20
   9   8  -1    3.00    1.30
   9   8  -1    4.80    1.80
  -9  -9   1    5.00    1.50
  -9   9  -1    3.80    1.20
  -9   9  -1    2.90    1.30
   9   9   1    2.50    1.20
  -9  -9   1    3.30    1.20
  -9   9  -1    2.20    1.50
   9   9   1    2.80    1.70
   9   9   1    0.50    1.30
  -9  -9   1    5.80    1.60
   9  -9  -1    5.00    1.50
  -9   9  -1    4.60    1.60
   9  -9  -1    3.60    1.10
  -9   9  -1    2.70    1.40
   9  -9  -1    3.30    1.40
  -9   9  -1    2.70    1.20
   9  -9  -1    3.70    1.10
  -9   9  -1    3.40    1.30
  -9  -9  -1    2.30    1.00
  -9   9   1    4.10    1.40
  -9   9   1    4.00    1.40
   9  -9   1    4.20    1.30
   9   9  -1    2.50    1.40
   9   9  -1    1.40    1.60
  -9   9   1    5.60    1.50
   9  -9   1    2.70    1.10
  -9   9   1    4.20    1.50
  -9   9   1    3.80    1.50
  -9  -9  -1    4.50    1.40
   9   9  -1    4.10    1.80
   9  -9   1    5.20    1.20
  -9   9   1    4.60    1.50
   9  -9   1    5.40    1.60
  -9   9   1    2.80    1.10
  -9  -9  -1    6.20    1.60
  -9  10  -1    0.10    0.90
   9  10   1    0.10    1.40
  -9  10  -1    1.60    1.50
   9 -10  -1   -0.50    1.00
   9  10   1   -1.10    1.00
   9 -10  -1   -0.50    0.80
   9 -10  -1   -0.80    1.00
   9 -10  -1    0.40    0.80
  -9 -10   1    0.90    1.20
   9  10   1   -1.40    1.20
  -9  10  -1   -0.30    1.00
  -9  10  -1    0.00    1.10
  -9  10  -1    1.50    1.30
  -9 -10   1    0.80    1.20
  -9 -10   1    0.30    1.00
  -9  10  -1    1.40    1.00
  -9  10  -1    0.40    1.30
   9 -10   1   -1.00    0.90
   9 -10   1    0.80    1.30
   9 -10   1   -0.10    1.00
   9 -10   1    0.20    1.10
  -9  10   1   -0.70    1.10
   9 -10   1   -0.90    0.70
   9  10  -1    1.80    1.60
  -9  10   1    1.00    1.30
   9  10  -1    3.50    1.90
   9  10  -1   -0.30    1.10
   9 -10   1    0.50    0.90
  -9  10   1   -0.80    0.80
  -9 -10  -1    1.20    1.10
  -9  10   1    1.80    1.10
  -9  10   1    1.10    1.20
  -9  10   1   -1.30    0.90
   9 -10   1   -1.20    0.80
  -9 -10  -1   -1.40    0.90
  -9 -10  -1    2.30    1.30
  -9  10   1    0.30    1.10
   9 -11  -1    6.00    1.90
  -9 -11   1    9.80    2.10
   9 -11  -1    6.80    1.60
   9  11   1    7.00    1.90
   9 -11  -1    5.60    1.70
  -9  11  -1    6.90    2.20
  -9  11  -1    4.90    1.50
  -9  11  -1    5.20    1.80
  -9  11  -1    7.80    2.30
   9 -11  -1    6.70    1.50
   9  11   1    9.00    2.60
  -9 -11   1    6.50    1.80
  -9 -11   1    6.60    1.80
  -9  11  -1    9.30    2.10
   9  11   1    8.50    2.60
  -9  11  -1    8.30    2.00
   9 -11  -1    7.40    2.00
  -9  11  -1    7.80    1.90
   9 -11   1    6.10    1.60
   9  11  -1    5.10    2.10
   9 -11   1    7.00    1.70
   9 -11   1    5.50    1.50
  -9  11   1    7.60    1.70
   9  11  -1    3.70    1.70
   9  11  -1    4.30    1.90
   9 -11   1    6.90    1.30
  -9  11   1    7.70    2.10
   9 -11   1    3.80    1.30
   9 -11   1    5.90    2.00
   9 -11   1    7.00    2.00
  -9  11   1    6.30    2.10
  -9 -11  -1   10.10    2.00
  -9  11   1    9.20    2.30
  -9  11   1    7.10    1.90
  -9  11   1    6.10    1.80
  -9 -11  -1    5.60    1.40
  -9 -11  -1    5.50    1.70
  -9  11   1    7.50    1.90
   9 -12  -1    0.70    1.20
   9 -12  -1    2.80    1.20
   9  12   1    1.00    1.80
  -9  12  -1    3.90    2.00
  -9 -12   1    1.40    1.50
  -9  12  -1    1.60    1.90
  -9  12  -1   -0.80    1.00
  -9 -12   1   -0.60    0.90
   9  12   1    2.60    1.80
   9  12   1    0.00    1.20
  -9  12  -1    0.00    1.00
   9 -12  -1    0.60    1.10
  -9  12  -1   -1.40    1.20
   9 -12  -1    4.20    1.90
  -9 -12   1   -2.10    1.00
  -9  12  -1   -0.40    1.40
  -9  12  -1    1.40    1.50
   9 -12  -1    0.70    1.30
  -9 -12  -1    0.70    1.20
   9 -12   1   -1.10    1.40
   9  12  -1    1.10    1.50
   9 -12   1    0.40    1.10
   9  12  -1    0.00    1.80
   9 -12   1    2.90    1.80
   9 -12   1    2.10    1.20
   9  12  -1    0.80    1.90
  -9 -12  -1    0.70    1.40
   9 -12   1    0.70    1.20
   9 -12   1    4.90    1.70
  -9  12   1   -0.30    1.30
  -9 -12  -1    1.00    1.30
   9 -12   1   -0.70    1.00
  -9  12   1   -0.20    1.20
  -9  12   1    0.00    1.10
  -9  12   1    2.60    1.50
   9 -13  -1    1.90    1.40
  -9  13  -1    0.00    1.50
  -9 -13   1    1.00    1.40
   9 -13  -1   -1.70    1.00
  -9  13  -1    0.60    1.50
   9 -13  -1   -2.10    1.10
  -9 -13   1   -0.50    1.50
   9 -13  -1    1.00    1.30
   9  13   1   -1.80    1.60
  -9 -13   1   -0.50    1.30
   9  13   1    0.50    2.00
  -9  13  -1   -2.70    1.30
  -9 -13  -1    0.60    1.50
   9 -13   1   -0.90    1.00
   9  13  -1   -0.40    2.00
  -9  13   1    0.90    1.60
   9  13  -1   -1.60    1.80
  -9  13   1    1.40    1.50
   9  13  -1    1.50    1.60
   9 -13   1    0.70    1.20
  -9 -13  -1   -1.00    1.20
   9 -13   1   -1.20    1.00
  -9  13   1   -1.90    1.30
   9 -14  -1    9.00    2.20
  -9 -14   1   10.20    2.70
  -9  14  -1   15.60    3.20
   9  14   1   13.80    3.60
  -9 -14   1   12.50    2.70
   9 -14  -1   11.40    2.50
   9  14   1   10.30    3.60
   9  14  -1    7.30    3.40
  -9 -14  -1   14.90    2.90
   9 -14   1   11.80    2.50
  -9 -14  -1    9.40    2.40
  -9  14   1   17.60    3.20
   9  14  -1    8.10    2.60
  -9  14   1   15.30    3.10
   9 -14   1    9.80    2.30
  -9 -15   1    0.70    1.60
   9 -15  -1    0.10    1.60
   9  15   1   -1.00    2.50
  -9 -15   1    2.30    1.90
   9  15  -1    6.50    3.10
  -9 -15  -1    2.00    1.90
  -9  15   1    0.30    1.90
  -9 -15  -1   -0.70    1.70
 -10   0  -1    0.00    0.20
  10   0  -1   -0.10    0.40
 -10   0   1   -1.20    0.50
 -10   0   1   -0.10    0.60
  10   0   1    0.10    0.60
  10   0   1    0.60    0.40
 -10   0  -1   -0.20    0.50
 -10   0  -1    0.40    0.40
  10   0   1    0.40    0.60
 -10   0   1   -0.10    0.20
 -10   0   1   -0.20    0.40
 -10   0  -1   -0.40    0.60
  10   0  -1    0.80    0.40
 -10   0  -1    0.00    0.60
 -10   0   1    0.00    0.60
 -10   1  -1   37.30    2.40
 -10  -1   1   39.40    2.20
 -10  -1   1   36.70    2.20
  10   1   1   39.30    2.40
 -10  -1   1   37.90    2.00
 -10  -1   1   36.70    2.20
 -10   1  -1   36.40    1.50
 -10   1  -1   36.80    2.30
  10  -1  -1   36.30    2.10
 -10  -1   1   39.30    1.70
 -10   1  -1   37.20    2.10
  10   1   1   36.50    2.20
 -10   1  -1   34.70    2.40
  10   1   1   37.20    2.10
  10  -1  -1   39.00    1.80
  10  -1   1   37.00    1.80
 -10   1   1   39.20    2.40
 -10  -1  -1   39.10    2.30
 -10  -1  -1   34.40    2.00
  10  -1   1   37.20    2.20
 -10   1   1   38.10    2.20
 -10   1   1   39.10    2.40
 -10  -1  -1   38.10    1.70
  10   1  -1   40.40    2.10
 -10   1   1   36.50    1.90
 -10  -1  -1   38.60    2.20
  10   1  -1   38.50    2.30
  10  -1   1   33.50    2.30
 -10  -1  -1   34.10    2.20
 -10  -2   1   45.00    2.40
 -10  -2   1   42.10    2.00
  10   2   1   41.20    2.70
  10   2   1   44.20    2.30
 -10   2  -1   38.00    2.50
  10   2   1   38.10    2.30
  10  -2  -1   40.60    1.90
 -10  -2   1   40.40    2.20
  10  -2  -1   42.50    2.40
 -10   2  -1   41.80    2.70
 -10  -2   1   40.80    2.30
 -10  -2   1   43.10    2.40
 -10   2  -1   41.00    2.70
 -10   2  -1   41.90    1.70
 -10   2  -1   40.50    2.30
  10   2  -1   39.00    2.50
  10   2  -1   44.80    2.50
  10  -2   1   37.80    1.80
 -10  -2  -1   38.70    2.30
  10   2  -1   40.60    2.20
 -10   2   1   43.00    2.50
 -10   2   1   41.60    2.60
 -10  -2  -1   44.30    2.00
 -10  -2  -1   39.30    2.30
  10  -2   1   37.00    2.20
 -10   2   1   44.10    2.20
 -10  -2  -1   42.00    2.30
 -10   2   1   41.30    2.70
 -10  -2  -1   42.90    2.40
 -10  -3   1  185.88    6.80
  10   3   1  187.78    7.00
 -10  -3   1  182.38    7.10
  10  -3  -1  183.88    7.20
 -10  -3   1  179.28    7.00
  10  -3  -1  187.98    6.20
  10   3   1  175.48    7.70
 -10  -3   1  185.58    6.90
  10  -3  -1  182.18    6.70
 -10   3  -1  185.08    6.50
 -10   3  -1  177.98    7.60
 -10  -3   1  177.38    7.10
  10   3   1  174.18    7.30
 -10   3  -1  174.38    7.70
 -10   3  -1  175.68    7.50
 -10   3  -1  183.78    7.20
  10   3  -1  185.58    6.90
  10  -3   1  178.78    7.10
 -10   3   1  181.78    7.60
 -10  -3  -1  175.78    7.10
 -10  -3  -1  180.58    7.00
 -10   3   1  178.08    7.60
  10   3  -1  177.28    7.30
  10   3  -1  175.38    7.60
 -10  -3  -1  177.58    7.10
 -10   3   1  182.38    7.00
 -10  -3  -1  184.88    6.90
 -10   3   1  188.18    6.20
  10   3  -1  177.18    6.80
 -10   3   1  181.38    7.40
  10  -3   1  188.18    6.60
  10  -4  -1   11.40    1.20
  10   4   1    9.50    1.10
 -10   4  -1   11.60    1.80
 -10  -4   1   13.50    1.40
 -10  -4   1   11.00    1.10
  10  -4  -1   10.30    1.40
  10  -4  -1   10.70    0.80
 -10  -4   1   11.60    1.50
 -10   4  -1    9.30    1.60
 -10  -4   1   11.80    1.50
 -10  -4   1   10.60    1.20
 -10   4  -1   10.10    1.00
  10   4   1    9.70    1.80
 -10   4  -1    9.10    1.30
  10   4   1   11.80    1.60
 -10   4  -1    9.70    1.60
 -10   4   1   10.10    0.80
 -10  -4  -1   12.50    1.50
  10  -4   1    9.30    1.00
  10   4  -1   13.00    1.10
 -10   4   1    7.70    1.40
 -10   4   1   11.30    1.50
 -10   4   1    8.00    1.50
 -10  -4  -1   10.00    1.10
 -10  -4  -1   10.70    1.30
 -10  -4  -1    7.60    1.20
  10   4  -1   11.30    1.70
  10   4  -1    8.00    1.40
 -10   4   1    9.00    1.20
 -10   4   1   10.40    1.60
  10   4  -1    9.10    1.20
  10  -4   1    9.80    1.30
  10   5   1   54.69    2.60
 -10   5  -1   55.29    3.70
  10  -5  -1   62.19    2.60
  10   5   1   54.19    3.60
 -10  -5   1   59.79    3.30
 -10   5  -1   57.49    2.80
 -10  -5   1   57.79    2.80
  10   5   1   51.69    3.80
 -10   5  -1   59.89    3.60
 -10   5  -1   59.39    3.70
  10  -5  -1   55.69    3.20
 -10  -5   1   53.39    3.10
 -10   5  -1   54.29    3.20
 -10   5  -1   53.19    3.10
 -10  -5   1   56.19    3.10
  10  -5  -1   54.19    2.80
  10  -5   1   56.99    3.10
 -10   5   1   55.39    3.10
  10   5  -1   51.29    3.00
 -10   5   1   64.49    3.70
 -10   5   1   55.79    3.50
 -10  -5  -1   60.19    2.70
  10   5  -1   51.09    3.60
 -10   5   1   55.69    2.60
 -10  -5  -1   58.09    3.10
  10   5  -1   53.29    3.50
  10  -5   1   62.79    2.80
 -10  -5  -1   56.89    3.20
  10   5  -1   58.49    2.50
 -10  -5  -1   56.49    3.10
 -10   5   1   57.29    3.60
 -10   5   1   56.09    3.30
  10   6   1  188.88    8.20
 -10   6  -1  204.78    8.30
 -10  -6   1  202.38    7.60
  10  -6  -1  210.48    8.40
 -10   6  -1  213.28    8.80
  10   6   1  193.88    9.30
 -10   6  -1  208.28    9.10
 -10  -6   1  195.58    8.20
 -10   6  -1  200.58    8.90
  10   6   1  196.58    8.90
  10  -6  -1  205.18    7.60
 -10   6  -1  215.58    7.90
 -10  -6   1  199.38    8.20
 -10   6  -1  203.38    8.50
  10  -6  -1  201.48    7.90
 -10  -6   1  197.58    8.30
  10   6  -1  193.98    9.10
 -10   6   1  204.88    8.90
 -10  -6  -1  210.18    7.50
 -10   6   1  200.18    8.30
 -10  -6  -1  199.18    8.30
  10  -6   1  195.98    8.10
 -10   6   1  207.48    7.70
 -10  -6  -1  207.18    8.10
 -10   6   1  201.88    8.70
 -10  -6  -1  204.88    8.20
  10   6  -1  185.78    8.20
 -10   6   1  214.58    8.60
 -10   6   1  189.88    8.60
  10  -6   1  208.98    7.80
  10   6  -1  200.58    8.90
 -10  -7   1   81.59    3.60
 -10   7  -1   78.89    4.00
 -10   7  -1   76.19    4.60
  10   7   1   71.99    5.20
 -10  -7   1   81.69    4.30
 -10  -7   1   77.79    4.40
  10  -7  -1   82.39    4.40
 -10   7  -1   75.39    4.20
 -10   7  -1   81.19    4.90
 -10  -7   1   85.29    4.30
 -10   7  -1   74.39    4.80
  10   7   1   79.49    5.00
 -10   7  -1   74.29    3.80
  10  -7  -1   73.39    3.90
 -10   7  -1   78.89    4.50
  10  -7  -1   78.79    3.80
  10   7   1   78.89    4.30
 -10   7   1   80.79    4.80
 -10   7   1   79.79    4.50
 -10  -7  -1   76.19    4.10
  10   7  -1   81.79    4.40
 -10   7   1   77.89    4.60
  10   7  -1   86.29    5.10
 -10   7   1   85.89    4.30
 -10  -7  -1   73.99    4.20
  10  -7   1   82.29    4.20
 -10   7   1   78.99    3.80
  10   7  -1   79.29    5.10
  10  -7   1   79.59    3.90
 -10   7   1   72.19    4.60
 -10   7   1   77.09    4.20
 -10  -7  -1   77.19    4.20
  10   8   1  108.89    7.00
 -10   8  -1  126.99    6.20
  10   8   1  130.79    7.00
 -10   8  -1  134.99    7.00
 -10   8  -1  120.59    5.90
 -10   8  -1  120.29    6.30
 -10  -8   1  121.69    6.20
 -10  -8   1  127.09    6.20
  10  -8  -1  127.09    5.60
 -10   8  -1  124.39    6.70
 -10   8  -1  123.49    6.30
  10  -8  -1  119.39    6.10
  10   8   1  128.39    6.20
 -10   8  -1  134.09    5.80
 -10  -8   1  126.79    6.00
  10  -8  -1  129.29    5.80
 -10   8   1  127.59    6.60
 -10  -8  -1  126.39    5.80
  10  -8   1  126.59    6.00
 -10  -8  -1  125.59    6.10
 -10   8   1  121.79    6.60
  10  -8   1  114.79    5.60
 -10   8   1  132.89    6.50
 -10   8   1  133.89    6.40
 -10   8   1  126.39    5.60
  10   8  -1  127.29    7.10
  10   8  -1  124.49    6.90
 -10   8   1  124.99    6.10
  10  -8   1  133.99    5.80
 -10   8   1  126.09    6.00
  10   8  -1  126.29    6.20
 -10  -8  -1  129.49    6.20
 -10   9  -1    4.10    1.50
 -10  -9   1    5.50    1.50
 -10   9  -1    2.20    1.30
  10  -9  -1    2.70    1.00
  10  -9  -1    4.60    1.40
 -10   9  -1    4.70    1.30
  10   9   1    3.40    1.90
 -10   9  -1    4.20    1.80
  10  -9  -1    5.20    1.30
 -10   9  -1    5.90    1.60
 -10   9  -1    0.90    1.50
  10   9   1    4.00    1.90
 -10  -9   1    4.40    1.50
  10   9   1    5.10    1.50
 -10  -9   1    4.40    1.40
  10  -9  -1    5.10    1.50
 -10   9  -1    5.30    1.40
  10  -9   1    4.60    1.30
 -10  -9  -1    1.40    1.10
  10   9  -1    5.80    1.90
 -10  -9  -1    6.80    1.60
  10   9  -1    7.40    2.00
  10  -9   1    4.50    1.50
  10  -9   1    4.00    1.40
 -10   9   1    3.60    1.80
  10  -9   1    5.80    1.30
  10   9  -1    4.70    1.40
 -10   9   1    2.20    1.40
 -10   9   1    4.80    1.30
 -10   9   1    5.60    1.50
 -10  -9  -1    6.30    1.50
 -10   9   1    5.40    1.80
 -10   9   1    4.20    1.40
 -10   9   1    5.40    1.70
 -10 -10   1    3.00    1.60
  10 -10  -1    1.30    0.90
  10 -10  -1    1.40    1.30
 -10 -10   1    0.30    1.20
  10 -10  -1    1.40    1.30
 -10  10  -1   -0.20    1.20
  10  10   1    2.30    1.80
 -10  10  -1    1.70    1.40
  10 -10  -1    2.10    1.00
  10  10   1    1.30    1.70
  10  10   1    1.80    1.30
 -10  10  -1    1.40    1.60
 -10  10  -1    1.60    1.30
 -10  10  -1    3.20    1.50
 -10  10  -1    0.20    1.00
 -10  10  -1    3.20    1.40
 -10 -10   1    2.70    1.40
  10  10  -1    1.40    1.70
  10 -10   1    0.00    0.90
 -10  10   1    0.50    1.20
  10 -10   1    3.00    1.40
  10 -10   1    2.10    1.20
  10  10  -1    1.20    1.40
 -10  10   1    2.00    1.30
 -10  10   1    2.20    1.60
 -10  10   1    2.50    1.40
 -10 -10  -1    1.30    1.00
 -10 -10  -1    2.60    1.40
 -10  10   1    0.90    1.30
  10  10  -1    3.50    1.70
  10 -10   1    1.10    0.90
 -10  10   1    0.40    0.90
 -10  10   1    0.80    1.40
 -10 -10  -1    2.60    1.40
  10 -10   1   -1.30    0.70
  10  11   1   20.70    3.00
  10 -11  -1   21.80    2.70
 -10  11  -1   22.40    3.40
 -10  11  -1   24.80    3.10
 -10  11  -1   32.80    3.60
 -10 -11   1   23.00    3.10
 -10 -11   1   29.80    3.30
 -10  11  -1   26.80    3.40
  10  11   1   21.80    3.90
  10  11   1   21.20    3.80
 -10 -11   1   27.40    3.10
 -10  11  -1   27.00    3.80
  10 -11  -1   25.10    2.70
 -10  11  -1   26.40    3.00
 -10  11  -1   24.10    3.10
  10 -11  -1   26.70    3.40
  10 -11  -1   20.00    2.70
  10 -11   1   23.10    2.70
  10 -11   1   17.20    2.60
 -10  11   1   28.70    3.30
 -10  11   1   24.40    3.20
 -10 -11  -1   23.80    3.10
 -10  11   1   24.60    3.50
  10 -11   1   26.20    3.50
 -10  11   1   23.20    3.30
  10 -11   1   30.00    3.20
  10 -11   1   26.00    3.70
  10 -11   1   26.20    3.30
  10  11  -1   22.70    3.10
  10 -11   1   21.80    2.50
  10  11  -1   27.30    4.10
 -10  11   1   22.80    3.10
 -10 -11  -1   26.30    2.80
 -10  11   1   26.60    2.80
  10  11  -1   28.80    4.20
 -10 -11  -1   13.60    2.40
 -10 -12   1    1.90    1.50
  10 -12  -1    0.20    1.20
  10 -12  -1    0.40    1.00
  10 -12  -1    1.20    1.70
 -10 -12   1    1.70    1.50
  10  12   1    1.30    2.00
  10  12   1   -1.30    1.50
 -10  12  -1   -0.70    1.30
 -10 -12   1    0.90    1.10
 -10  12  -1   -1.00    1.30
 -10  12  -1    3.00    2.10
 -10  12  -1    1.30    1.50
 -10  12  -1    1.50    1.80
  10 -12  -1    0.10    0.90
 -10  12  -1    0.20    1.20
 -10  12   1    0.80    1.40
  10  12  -1   -2.60    1.40
  10 -12   1   -0.10    1.10
 -10 -12  -1    0.80    1.20
  10 -12   1   -0.60    1.40
  10 -12   1    0.60    1.10
  10  12  -1   -0.50    1.80
 -10 -12  -1   -0.10    1.30
  10 -12   1   -1.20    1.20
 -10  12   1    0.60    1.50
  10  12  -1    3.10    1.90
  10 -12   1    1.40    1.70
  10 -12   1   -2.00    1.00
 -10 -12  -1    1.20    1.40
 -10  12   1   -0.30    1.50
 -10  12   1   -2.90    1.30
  10 -12   1   -0.10    1.00
  10 -13  -1   -0.40    1.40
  10 -13  -1    2.60    1.50
  10  13   1    2.30    2.30
 -10  13  -1    4.20    1.90
 -10  13  -1    0.30    1.80
 -10 -13   1   -1.00    1.30
 -10 -13   1    2.70    1.60
 -10  13  -1   -1.30    1.20
  10 -13  -1   -0.30    0.90
 -10 -13   1   -0.80    1.60
  10  13   1    2.70    2.40
  10 -13   1   -0.10    1.30
  10 -13   1   -1.40    1.10
  10 -13   1    2.30    1.60
 -10 -13  -1   -0.20    1.30
 -10  13   1   -0.10    1.70
 -10 -13  -1    2.10    1.70
 -10  13   1    0.10    1.70
  10  13  -1    0.50    2.10
 -10  13   1    0.60    1.50
  10  13  -1   -1.80    1.30
  10  13  -1    3.60    2.40
 -10 -14   1   52.69    5.20
 -10 -14   1   49.70    5.10
  10 -14  -1   58.99    4.70
  10  14   1   55.49    6.70
  10  14   1   54.09    6.70
  10 -14  -1   56.49    4.60
 -10 -14  -1   67.09    5.10
  10  14  -1   63.59    7.00
 -10  14   1   59.79    5.60
 -10  14   1   54.79    5.60
  10  14  -1   69.19    5.30
 -10 -14  -1   52.29    5.20
  10  15   1   48.60    6.40
 -10 -15   1   56.79    5.50
 -10 -15   1   56.39    5.40
 -10 -15  -1   44.40    4.80
 -10  15   1   52.99    6.20
  10  15  -1   52.69    6.70
 -10 -15  -1   47.20    5.00
  11   0   1   -0.10    0.50
 -11   0  -1    0.40    0.20
 -11   0  -1    0.60    0.70
  11   0   1   -0.30    0.50
  11   0  -1    0.00    0.40
 -11   0  -1   -0.40    0.40
 -11   0  -1    0.20    0.60
  11   0  -1    0.10    0.50
 -11   0   1    0.10    0.20
  11   0   1    0.10    0.40
 -11   0   1   -0.10    0.50
 -11   0   1    0.70    0.70
 -11   0   1   -0.50    0.50
 -11   0   1    0.50    0.50
 -11   0  -1   -0.40    0.40
 -11   1  -1  121.89    5.30
 -11   1  -1  115.09    5.40
  11  -1  -1  125.49    4.70
  11   1   1  124.09    5.00
  11  -1  -1  116.59    5.10
 -11   1  -1  120.19    4.90
 -11  -1   1  119.19    5.10
 -11   1  -1  126.39    4.20
 -11  -1   1  116.89    5.10
  11   1   1  120.59    5.40
 -11  -1   1  119.39    4.90
 -11  -1   1  122.99    4.40
 -11  -1   1  116.79    5.20
  11   1   1  121.39    5.20
 -11   1  -1  118.99    5.40
 -11  -1  -1  121.99    5.20
  11  -1   1  121.89    5.40
 -11  -1  -1  118.59    4.90
 -11  -1  -1  121.49    4.50
  11  -1   1  127.39    5.20
 -11   1   1  118.09    4.80
 -11   1   1  119.79    5.20
 -11  -1  -1  118.99    5.20
  11   1  -1  118.39    5.20
  11   1  -1  124.69    5.00
 -11   1   1  117.29    5.40
 -11   1   1  120.49    5.40
 -11  -1  -1  113.99    5.20
  11  -1   1  124.19    4.60
 -11   2  -1   28.10    2.30
  11   2   1   30.20    2.30
 -11  -2   1   28.90    1.90
  11   2   1   29.80    2.00
 -11   2  -1   29.80    2.30
 -11   2  -1   31.60    2.00
  11  -2  -1   25.00    1.80
 -11  -2   1   29.50    1.60
 -11   2  -1   31.00    1.30
 -11  -2   1   31.00    2.00
 -11   2  -1   27.80    2.10
  11   2   1   29.90    2.00
  11  -2  -1   29.30    1.60
 -11  -2   1   28.50    1.90
 -11  -2   1   28.60    2.00
  11   2  -1   30.30    1.90
  11  -2   1   31.90    2.00
  11   2  -1   27.20    2.20
 -11   2   1   31.50    1.80
  11   2  -1   30.30    2.10
 -11  -2  -1   31.20    2.00
 -11  -2  -1   31.40    1.60
  11  -2   1   28.30    1.50
 -11  -2  -1   26.90    1.90
  11  -2   1   23.80    2.10
 -11   2   1   25.50    2.20
 -11  -2  -1   31.60    1.90
 -11  -2  -1   28.00    2.00
 -11   2   1   28.00    2.20
 -11   2   1   25.90    2.00
 -11   3  -1   -1.40    0.60
  11  -3  -1    0.20    0.20
 -11   3  -1    0.00    0.50
  11   3   1    0.20    0.70
 -11  -3   1    0.20    0.50
 -11   3  -1    0.70    0.70
 -11   3  -1   -0.30    0.20
 -11  -3   1    0.10    0.50
 -11  -3   1    0.80    0.60
  11   3   1    0.30    0.50
 -11  -3   1    0.00    0.50
  11  -3  -1    0.10    0.40
 -11   3  -1    0.90    0.70
  11  -3  -1    0.00    0.50
 -11  -3   1   -0.60    0.50
  11   3   1    0.40    0.80
  11  -3   1    0.70    0.60
 -11  -3  -1    0.10    0.40
  11   3  -1    1.20    0.90
 -11  -3  -1    0.40    0.50
 -11   3   1    0.00    0.60
  11   3  -1   -1.00    0.50
 -11   3   1   -0.60    0.40
 -11  -3  -1    1.20    0.70
 -11   3   1   -0.20    0.60
  11  -3   1    0.20    0.30
  11   3  -1   -0.90    0.30
 -11   3   1   -0.10    0.60
 -11  -3  -1    0.50    0.50
 -11  -3  -1    0.90    0.60
 -11   4  -1   28.30    2.80
  11   4   1   29.00    3.00
  11  -4  -1   26.30    1.70
  11   4   1   28.40    1.80
 -11  -4   1   27.30    2.10
 -11  -4   1   31.80    2.00
  11   4   1   29.90    2.30
 -11  -4   1   31.70    2.00
 -11   4  -1   26.40    1.50
 -11   4  -1   29.10    2.40
 -11   4  -1   23.10    2.50
 -11  -4   1   26.10    2.00
 -11  -4   1   26.90    1.70
 -11   4  -1   28.20    2.10
  11  -4  -1   27.20    1.40
  11  -4  -1   27.80    2.00
 -11   4   1   27.70    2.80
  11   4  -1   31.20    1.70
 -11   4   1   29.90    2.40
 -11   4   1   27.90    1.40
 -11   4   1   29.20    2.70
  11   4  -1   26.60    1.90
  11   4  -1   28.20    2.80
 -11  -4  -1   25.30    1.90
  11  -4   1   26.60    1.50
 -11   4   1   28.40    2.00
 -11  -4  -1   26.60    2.00
  11   4  -1   30.20    2.40
 -11  -4  -1   28.70    1.80
 -11  -4  -1   24.70    1.80
  11  -4   1   23.90    1.90
 -11  -5   1   27.50    2.50
  11  -5  -1   30.60    1.90
  11   5   1   32.20    1.90
 -11  -5   1   31.20    2.00
  11  -5  -1   31.90    1.70
 -11  -5   1   27.60    2.20
  11   5   1   28.30    2.80
 -11   5  -1   34.00    2.70
 -11   5  -1   30.00    2.30
 -11   5  -1   26.70    2.80
 -11  -5   1   30.00    2.20
 -11   5  -1   28.90    3.00
 -11   5  -1   30.00    1.80
  11  -5  -1   33.20    2.30
  11   5   1   33.80    3.50
 -11   5   1   27.30    2.70
 -11  -5  -1   25.00    2.10
 -11   5   1   31.60    2.60
 -11  -5  -1   33.10    1.90
 -11  -5  -1   30.60    2.10
  11  -5   1   28.80    1.80
 -11   5   1   30.20    3.10
 -11   5   1   31.40    2.20
 -11   5   1   31.30    2.40
  11  -5   1   28.00    2.10
  11   5  -1   31.40    2.20
  11   5  -1   32.20    3.10
  11   5  -1   32.70    3.30
  11   5  -1   28.60    1.70
 -11  -5  -1   27.20    2.20
 -11   5   1   30.30    1.70
  11   6   1   32.00    3.20
 -11  -6   1   31.60    2.50
 -11   6  -1   32.90    2.50
  11  -6  -1   30.70    2.50
 -11   6  -1   33.00    3.20
 -11   6  -1   29.30    2.00
 -11   6  -1   33.30    3.30
 -11   6  -1   26.30    3.10
 -11  -6   1   30.90    2.40
  11  -6  -1   32.80    2.10
  11  -6  -1   31.40    1.90
 -11  -6   1   35.10    2.50
  11   6   1   37.40    3.80
 -11  -6   1   32.50    2.10
 -11   6  -1   32.00    3.00
 -11   6   1   31.40    1.90
 -11   6   1   30.90    2.50
  11   6  -1   30.20    2.40
 -11   6   1   34.30    3.30
 -11   6   1   35.60    3.40
  11  -6   1   32.50    2.10
  11   6  -1   32.40    3.30
 -11  -6  -1   27.70    1.80
 -11  -6  -1   27.90    2.40
 -11   6   1   35.30    2.50
 -11  -6  -1   34.00    2.40
 -11  -6  -1   32.50    2.30
  11   6  -1   26.00    3.20
  11  -6   1   33.20    2.40
 -11   6   1   35.70    3.30
 -11  -7   1   29.70    2.70
 -11   7  -1   27.50    3.20
  11  -7  -1   28.30    1.90
  11   7   1   29.50    3.60
  11   7   1   30.20    3.30
  11  -7  -1   30.60    2.80
 -11  -7   1   27.40    1.90
 -11  -7   1   24.00    2.60
 -11   7  -1   28.10    2.00
 -11  -7   1   26.70    2.70
 -11   7  -1   25.20    2.80
 -11   7  -1   27.00    3.30
  11  -7  -1   25.70    2.10
 -11   7  -1   27.50    2.80
 -11   7  -1   23.90    2.60
  11   7  -1   19.80    3.00
 -11   7   1   31.80    3.30
  11  -7   1   32.20    2.10
  11   7  -1   26.90    2.70
  11   7  -1   25.20    3.20
  11  -7   1   24.80    2.20
 -11  -7  -1   28.80    2.60
 -11   7   1   28.00    2.00
 -11   7   1   28.90    3.00
 -11   7   1   31.30    3.40
 -11   7   1   31.20    2.80
  11  -7   1   28.10    2.30
 -11  -7  -1   28.90    2.70
 -11   7   1   18.10    2.30
 -11  -7  -1   29.20    2.80
  11   8   1    3.30    1.60
  11  -8  -1    2.80    1.00
  11  -8  -1    3.10    0.90
 -11  -8   1    1.60    1.10
  11  -8  -1    4.40    1.40
 -11   8  -1    3.60    1.50
 -11   8  -1    0.20    1.00
 -11   8  -1    2.00    0.90
 -11  -8   1    2.80    1.20
  11   8   1    0.60    1.30
 -11   8  -1    5.00    1.20
 -11   8  -1    4.00    1.20
 -11  -8   1    3.60    1.40
 -11   8  -1    2.30    1.40
 -11   8  -1    0.00    1.20
  11  -8   1    2.00    1.10
  11  -8   1    2.50    1.00
  11   8  -1    4.10    1.80
 -11  -8  -1    1.60    1.00
 -11  -8  -1    1.50    1.30
 -11  -8  -1    0.30    0.90
  11   8  -1    1.80    1.40
 -11   8   1    1.40    0.80
 -11   8   1    1.40    1.00
  11  -8   1    1.90    0.90
 -11   8   1    3.50    1.50
 -11   8   1    3.90    1.40
 -11   8   1   -0.70    1.20
  11   8  -1    2.70    1.20
  11  -8   1    3.30    1.20
 -11   8   1    2.00    1.40
 -11   9  -1   21.20    2.90
  11   9   1   26.70    3.80
 -11   9  -1   27.50    3.50
 -11   9  -1   23.80    2.90
  11  -9  -1   19.70    2.30
  11   9   1   22.30    3.40
 -11   9  -1   17.80    2.10
 -11   9  -1   21.30    3.10
  11  -9  -1   19.70    2.10
  11  -9  -1   18.80    2.60
 -11  -9   1   22.30    2.70
 -11   9  -1   21.50    2.70
 -11  -9   1   26.90    2.90
 -11  -9   1   22.70    2.70
 -11   9  -1   22.00    2.60
  11  -9   1   23.80    2.90
 -11   9   1   22.40    3.20
  11  -9   1   26.00    2.50
  11   9  -1   19.40    3.20
 -11   9   1   19.70    2.80
 -11  -9  -1   23.90    2.70
 -11   9   1   23.30    2.60
 -11   9   1   28.50    3.50
 -11   9   1   18.10    2.70
  11  -9   1   22.80    2.30
  11   9  -1   25.10    3.70
  11  -9   1   24.20    2.60
 -11   9   1   24.30    2.80
 -11  -9  -1   26.20    2.70
 -11  -9  -1   20.80    2.60
  11   9  -1   22.10    2.70
 -11   9   1   26.50    2.80
 -11  10  -1   -1.80    1.30
 -11  10  -1    0.80    1.20
 -11  10  -1   -0.20    1.30
 -11 -10   1   -0.40    1.20
 -11 -10   1    0.80    1.30
 -11  10  -1   -1.20    0.90
  11  10   1   -0.20    1.50
 -11  10  -1    0.90    1.30
 -11  10  -1    1.00    1.20
  11 -10  -1    0.10    1.20
 -11  10  -1   -0.10    1.10
 -11 -10   1    0.40    1.20
  11 -10  -1    0.00    0.90
  11 -10  -1    0.50    1.10
  11  10   1    0.50    1.70
 -11  10   1    0.20    1.10
 -11  10   1    0.30    1.20
 -11  10   1    1.60    1.40
 -11 -10  -1    0.60    1.20
  11 -10   1    1.50    1.00
  11 -10   1    0.00    1.20
  11 -10   1    0.30    1.00
  11  10  -1    1.60    1.70
  11 -10   1   -1.00    0.60
  11  10  -1   -0.10    1.30
 -11 -10  -1    1.30    1.30
 -11  10   1    0.00    1.40
 -11  10   1    0.30    1.30
 -11 -10  -1   -1.20    0.80
  11  10  -1    0.30    1.40
  11  11   1    0.20    1.90
 -11  11  -1   -1.70    1.20
 -11  11  -1   -0.80    1.10
 -11  11  -1    4.10    1.90
 -11  11  -1    1.30    1.60
 -11 -11   1    0.80    1.10
  11 -11  -1    1.60    1.30
 -11 -11   1   -0.30    1.40
  11 -11  -1    0.70    1.10
  11  11   1    0.30    1.80
 -11  11  -1    2.60    1.60
 -11 -11   1    1.10    1.50
 -11  11  -1    2.30    1.40
  11 -11   1    1.20    1.20
  11 -11   1    1.20    1.50
  11  11  -1    2.10    1.50
  11 -11   1   -0.50    1.00
  11 -11   1    0.20    1.40
 -11  11   1    2.50    1.50
 -11  11   1   -0.30    1.40
  11  11  -1   -1.50    1.20
  11 -11   1   -1.90    0.80
  11 -11   1    2.10    1.60
 -11  11   1    0.20    1.30
 -11 -11  -1   -0.50    1.30
 -11 -11  -1    0.90    1.10
 -11  11   1   -1.60    1.20
 -11 -11  -1   -0.20    1.00
  11  11  -1    1.20    1.80
 -11  11   1   -0.10    1.60
 -11 -12   1    4.20    1.50
 -11 -12   1    0.70    1.50
 -11  12  -1    0.60    1.60
  11  12   1    1.40    2.00
  11 -12  -1    5.70    1.70
  11 -12  -1    5.30    1.90
  11 -12  -1    2.50    1.60
  11 -12  -1    2.40    1.60
 -11  12  -1    5.20    1.70
 -11  12  -1    4.10    1.70
 -11 -12   1    4.40    1.90
  11  12   1    3.60    1.90
 -11  12  -1    4.00    2.00
 -11  12  -1    3.10    1.90
  11  12  -1    2.50    1.50
 -11  12   1    4.20    1.90
 -11  12   1    3.10    1.90
 -11  12   1    5.50    2.30
  11 -12   1    2.00    1.30
 -11 -12  -1    6.80    2.10
 -11 -12  -1    3.40    1.70
  11  12  -1    5.30    2.50
 -11  12   1    5.50    1.90
 -11 -12  -1    2.40    1.40
  11 -12   1    7.60    2.30
  11 -12   1    4.30    1.50
  11  12  -1    1.10    1.90
  11 -12   1    4.10    1.50
  11 -12   1    7.70    2.20
  11 -13  -1    1.80    1.40
 -11  13  -1    0.50    1.40
  11  13   1   -0.30    2.10
  11  13   1   -0.80    2.00
 -11 -13   1   -1.70    1.60
  11 -13  -1    2.60    1.40
 -11 -13   1    0.00    1.40
 -11 -13   1    1.30    1.40
  11 -13  -1   -2.00    0.90
 -11  13  -1    1.50    1.80
 -11  13   1   -0.40    1.60
 -11  13   1   -1.10    1.30
 -11 -13  -1   -0.30    1.60
  11  13  -1    0.60    2.30
  11  13  -1    0.10    1.80
  11 -13   1    0.80    1.80
 -11  13   1   -0.80    1.30
  11  13  -1    0.40    1.90
  11 -13   1    2.00    1.60
 -11 -13  -1   -0.30    1.50
  11 -13   1   -2.30    1.10
  11 -14  -1    0.30    1.40
 -11 -14   1    2.90    1.90
  11  14   1    1.10    2.40
  11 -14  -1    1.60    2.60
 -11 -14   1    1.20    1.60
  11  14   1    0.20    2.00
 -11 -14  -1    3.10    1.80
 -11  14   1   -0.80    1.70
 -11  14   1    1.60    2.10
 -11 -14  -1   -1.90    1.50
  11  14  -1   -1.30    2.10
  12   0   1   -0.20    0.50
 -12   0  -1   -0.50    0.60
  12   0   1    0.00    0.40
 -12   0  -1    0.60    0.50
 -12   0  -1    0.70    0.70
 -12   0  -1    0.20    0.20
 -12   0  -1   -0.90    0.50
 -12   0   1   -0.20    0.60
 -12   0   1    0.20    0.20
  12   0  -1    0.80    0.60
  12   0   1   -0.80    0.60
 -12   0   1    0.40    0.50
 -12   0   1   -0.30    0.70
  12   0  -1   -0.10    0.30
 -12   0   1    0.50    0.60
 -12   1  -1   21.70    2.30
  12  -1  -1   18.00    1.80
 -12   1  -1   20.90    1.00
 -12  -1   1   22.20    1.80
 -12  -1   1   20.20    2.00
  12   1   1   22.30    1.60
  12   1   1   20.40    2.00
 -12  -1   1   21.30    2.00
  12   1   1   20.00    2.00
 -12   1  -1   20.10    2.20
 -12   1  -1   22.80    2.20
 -12   1  -1   23.20    1.60
 -12  -1   1   19.50    1.10
  12  -1  -1   18.90    1.30
 -12  -1   1   18.70    1.50
 -12  -1  -1   21.30    2.00
  12   1  -1   20.60    2.00
  12  -1   1   22.80    1.80
 -12  -1  -1   19.50    2.00
 -12   1   1   19.90    2.10
 -12  -1  -1   21.00    1.60
  12  -1   1   19.30    1.30
  12   1  -1   16.70    1.60
 -12  -1  -1   20.00    1.20
 -12   1   1   20.40    2.00
  12  -1   1   22.40    2.20
 -12   1   1   20.50    1.50
 -12  -1  -1   18.90    2.00
 -12   1   1   19.60    2.10
 -12  -2   1   14.50    1.10
 -12  -2   1   13.90    1.60
  12   2   1   13.00    1.50
  12  -2  -1   13.20    1.10
  12   2   1   12.80    1.50
 -12   2  -1    9.30    1.30
 -12   2  -1   11.30    1.70
 -12   2  -1   11.10    1.60
 -12  -2   1   12.70    1.40
 -12  -2   1   12.40    1.40
 -12  -2   1   12.60    1.60
  12  -2  -1   14.50    1.60
  12   2   1   12.20    1.70
 -12   2  -1   17.90    2.10
 -12   2  -1   12.00    0.70
 -12  -2  -1   12.70    1.50
  12   2  -1   12.70    1.50
 -12   2   1   14.20    1.40
 -12  -2  -1   12.40    1.00
  12  -2   1   14.00    1.00
  12   2  -1    9.20    1.50
  12  -2   1   10.40    1.60
 -12   2   1   10.90    1.50
 -12  -2  -1   12.70    1.50
 -12  -2  -1   14.00    1.50
 -12   2   1   14.80    1.90
  12  -2   1   10.90    1.40
 -12   2   1   14.60    1.90
  12   2  -1   13.10    1.40
 -12  -2  -1   14.70    1.60
 -12  -3   1  187.48    7.20
 -12   3  -1  189.58    8.10
 -12  -3   1  188.28    7.10
 -12  -3   1  176.78    7.50
  12   3   1  183.88    8.20
  12   3   1  187.48    7.80
 -12  -3   1  184.88    7.50
  12  -3  -1  188.78    6.90
 -12   3  -1  191.78    8.00
  12   3   1  175.98    7.30
 -12  -3   1  188.98    7.50
  12  -3  -1  190.78    7.60
 -12   3  -1  188.78    6.60
 -12   3  -1  194.08    7.60
 -12   3  -1  188.68    8.20
  12   3  -1  193.98    8.10
 -12  -3  -1  182.48    7.40
 -12  -3  -1  191.78    7.50
 -12  -3  -1  192.88    7.50
 -12  -3  -1  190.28    7.10
 -12   3   1  190.98    8.10
  12  -3   1  197.78    7.50
 -12   3   1  183.18    7.80
 -12   3   1  181.88    7.30
  12   3  -1  191.88    7.30
  12  -3   1  196.78    6.80
 -12   3   1  183.88    8.00
 -12  -3  -1  177.68    7.30
  12   3  -1  187.28    7.70
  12   4   1  180.08    8.60
  12   4   1  187.18    8.20
  12  -4  -1  196.98    6.70
  12  -4  -1  196.88    7.80
 -12   4  -1  194.28    7.00
 -12  -4   1  184.28    7.70
 -12  -4   1  201.98    7.50
 -12   4  -1  184.88    7.80
  12  -4  -1  190.08    7.20
  12   4   1  192.98    7.50
 -12   4  -1  190.18    8.50
 -12  -4   1  193.98    7.80
 -12   4  -1  190.28    8.30
 -12  -4   1  195.78    7.30
 -12  -4   1  203.38    7.60
 -12   4  -1  196.18    8.40
  12   4  -1  194.08    7.30
 -12  -4  -1  195.28    7.50
  12   4  -1  186.18    8.40
  12   4  -1  189.48    8.20
 -12   4   1  190.18    7.70
  12   4  -1  188.38    7.50
 -12   4   1  184.78    8.30
  12  -4   1  190.58    7.70
 -12  -4  -1  184.38    7.70
 -12  -4  -1  193.68    7.50
  12  -4   1  203.18    7.10
 -12   4   1  196.68    8.30
 -12  -4  -1  193.68    7.70
 -12   4   1  193.98    6.90
 -12   4   1  186.88    8.40
 -12  -5   1   15.70    1.70
  12  -5  -1   15.80    1.80
 -12   5  -1   16.20    2.30
 -12  -5   1   21.20    2.10
  12  -5  -1   17.00    1.60
  12   5   1   16.80    2.30
  12   5   1   15.60    1.60
 -12   5  -1   15.60    1.30
 -12   5  -1   13.80    1.80
  12  -5  -1   16.20    1.10
 -12  -5   1   14.60    1.80
 -12  -5   1   15.20    1.60
 -12   5  -1   14.60    2.20
  12   5   1   15.60    2.40
 -12   5  -1   16.60    2.40
 -12   5   1   14.10    2.10
 -12   5   1   20.20    2.30
  12   5  -1   15.70    2.40
 -12   5   1   16.30    1.90
  12   5  -1   16.90    1.90
  12   5  -1   15.10    1.80
  12  -5   1   12.20    1.60
  12  -5   1   15.50    1.30
 -12   5   1   18.60    2.50
 -12  -5  -1   16.90    1.70
  12   5  -1   17.50    2.30
 -12  -5  -1   12.70    1.40
 -12  -5  -1   14.90    1.80
 -12  -5  -1   16.00    1.90
  12  -6  -1   70.59    3.50
 -12  -6   1   76.29    4.10
 -12   6  -1   79.09    3.50
 -12  -6   1   79.39    3.60
  12   6   1   70.09    5.00
 -12   6  -1   67.89    4.10
  12   6   1   73.79    4.60
 -12  -6   1   74.39    4.00
  12  -6  -1   68.79    3.50
 -12   6  -1   67.19    4.70
  12  -6  -1   86.99    4.20
 -12  -6   1   74.19    4.00
 -12   6  -1   81.59    4.70
 -12   6  -1   76.29    4.70
 -12  -6  -1   74.09    4.10
 -12   6   1   73.69    4.20
  12  -6   1   76.49    3.50
 -12  -6  -1   76.49    4.00
  12   6  -1   73.69    4.90
 -12   6   1   69.39    4.50
 -12  -6  -1   79.79    3.50
 -12   6   1   76.89    4.60
  12   6  -1   70.09    3.90
  12   6  -1   65.29    4.40
 -12   6   1   73.39    4.50
 -12   6   1   68.29    4.00
  12  -6   1   82.89    4.10
 -12  -6  -1   78.79    4.00
 -12   7  -1   47.90    3.00
 -12   7  -1   47.50    3.90
 -12  -7   1   50.49    3.30
  12   7   1   45.20    4.70
  12   7   1   48.00    3.80
 -12   7  -1   56.09    3.50
 -12   7  -1   43.70    3.60
  12  -7  -1   48.20    2.90
 -12   7  -1   41.70    4.10
 -12   7  -1   43.50    3.30
 -12  -7   1   48.60    3.20
 -12  -7   1   47.30    3.40
  12  -7  -1   49.99    3.30
  12  -7   1   47.10    2.70
 -12   7   1   43.80    3.60
  12   7  -1   44.10    4.20
 -12  -7  -1   44.80    3.00
  12  -7   1   44.30    3.00
  12   7  -1   49.20    4.80
 -12   7   1   52.09    3.30
 -12   7   1   45.90    3.60
  12   7  -1   46.80    3.20
  12  -7   1   53.69    3.70
 -12  -7  -1   52.19    3.30
 -12  -7  -1   45.10    3.20
 -12   7   1   43.20    3.40
  12  -7   1   40.10    2.60
 -12   7   1   49.00    3.90
  12   8   1   54.29    4.40
  12  -8  -1   50.39    3.10
 -12  -8   1   52.49    3.60
 -12  -8   1   54.09    3.70
  12  -8  -1   60.89    3.80
  12   8   1   50.49    5.10
 -12   8  -1   53.49    3.80
 -12   8  -1   47.50    4.70
 -12   8  -1   53.99    4.30
 -12  -8   1   53.69    3.60
 -12   8  -1   51.49    4.10
 -12   8  -1   53.19    3.70
  12  -8   1   57.79    3.20
 -12   8   1   51.29    3.60
 -12   8   1   46.20    4.00
  12   8  -1   50.99    5.00
  12   8  -1   56.99    4.40
  12  -8   1   47.60    4.60
 -12   8   1   52.29    3.90
  12   8  -1   53.49    3.70
 -12  -8  -1   55.29    3.60
 -12   8   1   53.79    4.10
  12  -8   1   58.59    4.00
 -12  -8  -1   52.79    3.60
 -12  -8  -1   48.00    3.30
 -12   8   1   59.09    3.90
  12  -8   1   52.49    3.50
  12  -9  -1   11.50    2.00
  12   9   1   10.30    2.70
 -12  -9   1   10.70    2.20
 -12   9  -1    8.90    2.00
 -12  -9   1    8.10    1.80
  12   9   1   11.20    2.50
  12  -9  -1    9.80    1.70
 -12  -9   1   10.90    2.00
 -12   9  -1    8.60    2.30
 -12   9  -1   10.80    2.40
 -12   9  -1    5.80    1.80
 -12   9  -1    9.20    1.80
 -12   9   1    9.00    2.20
 -12  -9  -1    9.40    1.60
  12   9  -1    6.00    1.70
  12  -9   1    9.90    1.60
  12  -9   1    3.90    1.30
  12   9  -1   10.00    2.40
 -12   9   1   10.90    2.30
 -12   9   1    6.50    1.90
  12  -9   1    7.00    2.00
  12   9  -1    5.50    2.00
 -12  -9  -1    9.40    1.90
 -12   9   1   10.20    2.20
 -12  -9  -1   10.40    1.90
 -12  10  -1   52.49    3.90
 -12 -10   1   48.10    3.80
 -12  10  -1   57.09    4.30
 -12  10  -1   38.60    4.70
  12 -10  -1   51.59    3.80
 -12 -10   1   52.89    3.60
  12 -10  -1   41.20    3.00
 -12 -10   1   44.80    3.70
 -12  10  -1   56.99    5.30
  12  10   1   46.30    5.10
 -12  10  -1   49.50    4.10
 -12  10  -1   49.00    3.60
  12  10   1   47.50    5.60
  12  10  -1   51.59    5.30
 -12 -10  -1   51.39    3.50
  12 -10   1   51.29    4.10
 -12  10   1   51.29    4.00
 -12  10   1   48.60    5.00
 -12  10   1   43.40    4.30
  12  10  -1   39.90    5.00
  12 -10   1   47.00    3.60
  12  10  -1   48.10    3.90
 -12 -10  -1   53.09    3.90
 -12  10   1   58.49    5.30
 -12 -10  -1   47.00    3.80
  12 -10   1   47.40    3.30
 -12  11  -1   21.40    2.80
  12 -11  -1   21.80    2.60
 -12  11  -1   23.30    3.30
 -12  11  -1   20.00    2.70
 -12 -11   1   20.40    3.10
  12  11   1   17.20    3.40
 -12  11  -1   19.80    3.50
  12  11   1   22.00    4.10
 -12 -11   1   19.00    2.90
  12 -11  -1   22.30    3.00
  12 -11  -1   17.10    2.80
 -12 -11   1   21.70    2.80
 -12  11  -1   17.70    3.50
  12  11  -1   19.90    3.00
 -12 -11  -1   20.50    2.90
  12  11  -1   12.90    3.00
  12 -11   1   15.60    2.70
 -12  11   1   21.40    3.00
 -12  11   1   19.20    3.20
 -12 -11  -1   14.80    2.30
  12 -11   1   12.40    2.20
 -12  11   1   19.40    3.40
  12  11  -1   20.70    3.80
 -12  11   1   14.80    2.80
 -12  11   1   19.90    2.80
  12 -11   1   16.00    2.40
 -12 -11  -1   15.50    2.60
 -12  12  -1    9.80    2.30
  12 -12  -1    5.20    1.70
  12  12   1   10.90    2.90
 -12  12  -1    6.90    2.60
 -12 -12   1   11.30    2.10
  12  12   1    8.90    3.20
 -12  12  -1    7.60    2.70
  12 -12  -1    9.40    2.00
 -12 -12   1    8.80    2.30
 -12 -12   1    9.00    2.30
  12 -12  -1    9.60    2.30
 -12  12  -1    6.70    2.10
  12 -12   1   10.40    2.20
 -12  12   1    8.80    2.20
 -12 -12  -1   10.70    2.20
 -12  12   1    8.90    2.20
  12  12  -1    8.90    3.00
  12  12  -1   10.90    2.40
  12 -12   1    8.60    2.20
  12 -12   1    7.70    2.50
 -12  12   1   14.40    3.10
  12 -12   1    9.90    2.50
 -12  12   1   10.00    2.20
 -12 -12  -1    9.60    2.20
 -12 -12  -1   13.00    2.60
  12  12  -1    9.10    2.90
 -12 -13   1   86.89    5.80
  12  13   1   88.49    8.50
  12 -13  -1   78.49    5.60
  12 -13  -1   80.89    5.50
 -12 -13   1   98.09    6.00
 -12  13  -1   90.59    5.90
  12  13   1   82.49    7.90
 -12  13  -1   83.69    9.10
 -12 -13   1   85.99    5.40
 -12  13  -1   99.59    6.40
 -12  13   1   77.09    5.80
 -12  13   1  104.59    9.70
 -12  13   1   84.39    5.80
  12 -13   1   86.69    5.40
 -12 -13  -1   87.29    5.80
  12 -13   1   82.79    5.70
  12  13  -1   85.89    8.10
  12 -13   1   75.99    6.50
 -12 -13  -1   83.19    5.60
  12  13  -1   77.09    7.90
  12  14   1   -0.80    2.40
  12  14   1    3.90    2.70
 -12 -14   1    1.20    1.80
 -12 -14   1    1.80    1.90
  12 -14  -1   -1.80    1.10
 -12 -14  -1   -0.70    1.70
  12  14  -1   -2.70    2.40
 -12  14   1    1.10    1.70
 -12 -14  -1    1.20    1.60
 -13   0   1    0.20    0.20
 -13   0  -1   -0.60    0.60
  13   0   1   -1.50    0.50
  13   0   1    0.10    0.40
 -13   0  -1    0.70    0.70
 -13   0  -1    0.00    0.20
 -13   0  -1    0.50    0.60
 -13   0   1   -0.10    0.60
  13   0   1    0.70    0.70
 -13   0   1   -1.10    0.50
 -13   0   1   -0.10    0.40
  13   0  -1    0.30    0.60
  13   0  -1    0.30    0.50
 -13   0  -1    0.20    0.60
 -13   0   1    0.50    0.70
  13   1   1    6.90    1.30
 -13  -1   1    9.00    0.70
  13  -1  -1   10.70    1.20
  13   1   1   12.60    1.80
 -13   1  -1    8.50    1.20
 -13   1  -1    8.70    1.60
 -13   1  -1   10.50    0.60
 -13   1  -1   10.30    1.50
 -13  -1   1    9.10    1.40
 -13  -1   1    8.00    1.40
  13  -1  -1    9.20    1.30
 -13  -1   1    8.90    1.10
  13   1   1    8.90    1.20
 -13  -1   1    8.20    1.40
 -13   1  -1   12.30    1.80
  13  -1   1    8.50    1.30
  13   1  -1    7.90    1.20
  13  -1   1    9.00    1.00
 -13   1   1   10.20    1.70
 -13  -1  -1   12.60    1.70
 -13   1   1   11.80    1.60
 -13  -1  -1    9.80    1.50
  13   1  -1    8.40    1.40
 -13   1   1   10.00    1.20
  13  -1   1    7.70    1.40
 -13  -1  -1   10.20    1.40
 -13   1   1    9.20    1.40
  13   1  -1    8.50    1.30
 -13  -1  -1    8.40    1.20
 -13  -1  -1    9.90    0.80
 -13   2  -1   36.10    2.70
 -13   2  -1   34.50    2.70
  13  -2  -1   38.40    1.90
 -13  -2   1   37.40    2.40
 -13   2  -1   34.70    2.60
 -13  -2   1   36.80    2.40
 -13   2  -1   37.90    1.50
  13  -2  -1   35.30    2.40
 -13   2  -1   35.80    2.30
 -13  -2   1   35.40    2.20
 -13  -2   1   33.10    2.40
 -13  -2   1   35.00    1.80
  13   2   1   36.90    2.40
  13   2   1   32.30    2.30
  13   2   1   37.50    2.80
 -13  -2  -1   35.30    1.90
 -13   2   1   32.80    2.70
  13   2  -1   33.40    2.20
 -13  -2  -1   38.20    2.50
 -13  -2  -1   34.90    2.20
 -13   2   1   37.10    2.20
  13   2  -1   32.80    2.60
  13  -2   1   34.40    2.60
 -13  -2  -1   36.10    2.50
  13  -2   1   36.90    2.40
  13  -2   1   36.80    1.90
 -13  -2  -1   34.30    2.40
 -13   2   1   32.20    2.50
  13   2  -1   35.00    2.30
 -13   2   1   43.90    2.90
 -13  -3   1   23.40    1.80
 -13  -3   1   23.50    2.20
 -13  -3   1   21.60    2.10
  13   3   1   19.00    2.40
  13   3   1   19.70    1.90
 -13   3  -1   20.80    2.40
  13   3   1   17.70    2.10
  13  -3  -1   24.20    1.90
 -13   3  -1   19.00    2.40
 -13   3  -1   24.10    2.60
 -13  -3   1   20.90    1.90
 -13   3  -1   19.70    1.90
 -13  -3   1   23.30    1.50
  13  -3  -1   21.20    1.40
  13   3  -1   21.70    1.70
  13   3  -1   19.30    2.10
  13  -3   1   16.90    1.80
  13  -3   1   22.80    1.30
 -13   3   1   21.10    2.50
  13   3  -1   23.90    2.60
 -13  -3  -1   17.70    1.80
 -13  -3  -1   16.50    1.80
 -13  -3  -1   19.40    1.50
 -13   3   1   19.10    1.80
 -13   3   1   20.00    2.30
 -13   3   1   18.90    2.20
  13  -3   1   20.10    2.40
 -13  -3  -1   17.60    1.80
 -13  -3  -1   20.40    2.10
 -13   4  -1  116.49    5.90
 -13  -4   1  119.09    4.90
 -13  -4   1  109.79    5.10
 -13   4  -1  112.89    5.90
 -13   4  -1  108.39    5.70
  13   4   1  121.29    5.10
 -13  -4   1  120.19    5.30
  13   4   1  108.69    6.00
  13  -4  -1  109.89    4.60
  13   4   1  112.89    5.60
 -13  -4   1  112.79    5.10
 -13  -4   1  114.49    4.80
  13  -4  -1  104.99    5.10
 -13   4  -1  108.79    5.20
  13   4  -1  123.29    5.70
  13  -4   1  116.19    5.70
  13  -4   1  110.49    4.40
  13   4  -1  107.79    5.80
  13  -4   1  117.29    5.20
 -13   4   1  102.69    5.50
 -13  -4  -1  108.69    4.80
 -13   4   1  103.69    5.70
 -13   4   1  118.69    5.80
 -13  -4  -1  116.09    5.00
 -13  -4  -1  118.29    5.20
 -13  -4  -1  106.79    5.10
 -13   4   1  113.99    5.10
  13   4  -1  114.09    4.80
  13  -5  -1   96.49    4.80
  13  -5  -1  100.89    4.30
 -13  -5   1  104.29    4.60
 -13   5  -1   97.99    5.50
 -13  -5   1  102.29    4.70
 -13   5  -1   91.49    5.30
 -13  -5   1  106.09    5.00
 -13  -5   1  102.19    5.00
 -13   5  -1  102.99    5.10
  13   5   1  103.89    5.40
 -13   5  -1  100.79    5.70
  13   5   1   93.29    5.70
  13   5  -1  102.19    5.40
 -13   5   1  100.29    5.40
 -13  -5  -1   98.89    4.50
 -13   5   1  101.89    4.90
 -13  -5  -1  110.19    4.90
 -13  -5  -1   99.79    4.60
  13   5  -1   89.29    5.60
 -13   5   1   94.29    5.30
 -13   5   1  102.69    5.70
  13  -5   1   97.09    4.10
 -13  -5  -1   98.39    4.90
  13  -5   1  102.29    5.40
  13  -5   1  107.19    4.90
  13  -6  -1    3.60    1.10
 -13   6  -1    1.00    1.20
  13   6   1    2.50    1.40
 -13   6  -1    2.60    1.10
 -13  -6   1    2.10    1.20
 -13   6  -1    2.70    1.30
 -13  -6   1    2.10    0.80
  13  -6  -1    3.40    0.90
 -13  -6   1    3.70    1.30
  13   6   1    2.20    1.50
 -13   6  -1    2.30    1.30
 -13  -6   1    4.20    1.20
 -13   6   1    4.30    1.60
 -13  -6  -1    2.10    1.00
 -13   6   1    2.70    1.40
 -13   6   1    3.30    1.40
 -13  -6  -1    2.40    0.80
 -13  -6  -1    2.00    0.90
  13  -6   1    1.90    0.90
  13  -6   1    3.00    1.40
 -13   6   1    2.60    1.00
  13   6  -1    3.10    1.40
  13   6  -1    4.50    1.70
 -13  -6  -1    2.40    1.10
  13   6  -1    1.60    0.90
  13  -6   1    1.90    0.80
 -13   7  -1   26.50    3.20
 -13   7  -1   29.90    3.10
 -13  -7   1   30.60    2.90
  13   7   1   32.20    3.90
  13  -7  -1   31.50    3.00
  13  -7  -1   31.60    2.30
  13   7   1   28.90    3.60
 -13  -7   1   30.50    2.80
 -13   7  -1   32.80    3.70
 -13  -7   1   29.80    2.90
 -13   7  -1   28.70    3.50
  13  -7   1   32.70    2.60
  13   7  -1   32.90    2.70
 -13   7   1   31.40    3.40
 -13  -7  -1   27.90    2.70
  13   7  -1   29.60    3.80
  13  -7   1   32.80    2.20
 -13   7   1   33.50    3.10
  13   7  -1   29.00    3.60
 -13  -7  -1   34.50    2.70
 -13   7   1   29.00    3.40
 -13   7   1   37.70    3.40
 -13   7   1   28.20    3.40
 -13  -7  -1   28.00    2.90
 -13  -8   1   14.40    2.10
 -13   8  -1   16.80    2.90
 -13  -8   1   22.10    2.50
 -13   8  -1   16.90    2.30
 -13   8  -1   14.60    2.30
  13   8   1   18.90    3.30
  13  -8  -1   16.10    2.30
  13  -8  -1   16.60    1.90
  13   8   1   21.60    3.40
 -13   8  -1   19.40    3.20
 -13   8  -1   19.80    2.80
 -13  -8   1   18.50    2.40
  13  -8   1   21.00    2.10
  13   8  -1   18.10    2.40
 -13   8   1   23.00    2.80
  13  -8   1   23.10    3.00
 -13  -8  -1   17.10    2.20
  13   8  -1   18.20    3.00
 -13   8   1   21.90    4.00
 -13   8   1   23.40    3.10
  13   8  -1   13.60    2.80
 -13   8   1   14.30    2.60
 -13  -8  -1   15.70    2.30
 -13  -8  -1   19.90    2.30
 -13   8   1   16.50    2.60
  13  -8   1   18.70    2.30
  13   9   1    4.90    2.10
 -13   9  -1    9.60    2.00
 -13  -9   1   11.40    2.00
  13  -9  -1    7.40    1.50
 -13   9  -1    6.40    2.20
  13  -9  -1    4.80    1.60
 -13   9  -1    8.70    2.00
 -13  -9   1    8.30    1.90
  13   9   1    8.80    2.30
 -13  -9   1    8.90    1.80
 -13   9  -1    8.90    1.90
 -13   9  -1    7.60    2.40
 -13   9   1   13.20    2.70
  13  -9   1    8.90    2.00
 -13  -9  -1    6.90    1.70
  13   9  -1   13.40    2.80
 -13   9   1   13.50    2.30
  13   9  -1    6.50    1.80
 -13   9   1    5.60    1.80
  13  -9   1    6.50    1.50
 -13   9   1    4.80    1.90
 -13  -9  -1    7.80    1.80
 -13  -9  -1    4.80    1.60
  13  -9   1    6.50    1.30
  13   9  -1    6.20    2.20
  13  10   1    4.40    2.30
  13 -10  -1    2.90    1.20
  13  10   1    3.40    2.10
 -13  10  -1    4.90    1.90
 -13 -10   1    6.30    1.80
 -13 -10   1    2.20    1.30
 -13  10  -1    2.30    2.00
 -13 -10   1    5.80    1.80
 -13  10  -1    1.70    1.80
  13 -10  -1    5.50    1.70
 -13  10  -1    6.50    1.80
  13  10  -1    4.60    2.10
  13 -10   1    4.60    1.80
 -13 -10  -1    6.70    1.90
 -13 -10  -1    8.00    1.90
 -13  10   1    4.40    1.80
 -13  10   1    6.40    2.10
  13  10  -1    8.70    2.50
 -13 -10  -1    3.40    1.50
 -13  10   1    7.30    2.00
  13 -10   1    3.90    1.50
  13  10  -1    5.50    1.70
 -13  10   1    4.10    1.70
  13 -11  -1    0.90    1.20
 -13  11  -1    0.50    1.80
 -13  11  -1    0.40    1.30
  13  11   1   -0.40    1.90
 -13  11  -1    1.60    1.90
  13 -11  -1    0.10    1.10
 -13  11  -1   -0.30    1.40
  13  11   1   -0.70    1.40
 -13 -11   1    0.20    1.40
 -13 -11   1    1.40    1.50
  13 -11  -1    0.70    1.30
 -13 -11   1    0.70    1.40
 -13  11   1    3.60    1.90
  13  11  -1   -0.10    1.40
 -13  11   1   -1.20    1.10
 -13 -11  -1    0.80    1.40
  13  11  -1    0.60    1.80
 -13  11   1    0.80    1.80
  13 -11   1   -0.10    1.20
  13  11  -1    2.00    1.80
 -13 -11  -1   -1.50    0.80
  13 -11   1    0.20    1.00
 -13 -11  -1    1.60    1.50
 -13  11   1   -1.60    1.40
 -13  12  -1   -0.20    1.40
 -13 -12   1   -1.40    1.20
 -13 -12   1    3.40    1.80
  13  12   1    2.40    2.30
 -13  12  -1    0.50    1.40
 -13  12  -1    2.20    2.40
 -13  12  -1    0.00    2.10
 -13 -12   1    2.60    1.70
  13 -12  -1    3.20    1.60
  13 -12  -1    1.00    1.40
  13  12   1    1.20    2.10
  13 -12   1    1.30    1.90
  13 -12   1    2.20    2.00
  13 -12   1    1.70    1.70
  13 -12   1    1.60    1.20
 -13  12   1    0.20    1.50
 -13  12   1    0.60    1.80
 -13 -12  -1    3.10    1.50
  13  12  -1    1.40    2.20
  13  12  -1   -2.20    1.70
 -13 -12  -1    2.50    1.80
 -13  12   1    2.70    1.80
 -13 -12  -1   -1.00    1.30
 -13 -13   1    0.90    1.70
 -13  13  -1    3.30    2.10
 -13 -13   1    5.40    1.90
  13 -13  -1   -0.20    1.30
  13 -13  -1    3.70    2.00
 -13  13  -1    2.10    1.80
  13  13   1    0.60    2.20
 -13 -13   1    5.40    2.20
  13  13   1    5.40    3.00
  13 -13  -1    1.60    3.60
 -13  13  -1    5.50    1.90
  13  13  -1   10.90    3.30
 -13 -13  -1    4.60    2.00
  13 -13   1    0.60    2.00
  13 -13   1    2.80    1.90
  13  13  -1    5.20    3.00
 -13  13   1    4.80    2.20
 -13 -13  -1    4.10    1.90
  13 -13   1    2.20    1.70
 -13  13   1    8.10    2.50
 -13 -14   1    5.40    2.10
  13 -14  -1    4.20    2.00
  13  14   1    1.20    2.80
 -13 -14   1    2.50    2.10
  13 -14  -1    7.10    2.10
  13  14   1    4.70    3.20
  13  14  -1    6.70    3.40
 -13  14   1    0.70    2.00
 -13 -14  -1    4.50    2.00
 -13 -14  -1    6.00    2.30
 -14   0   1   -0.20    0.60
 -14   0   1   -0.20    0.70
 -14   0   1    0.30    0.60
  14   0  -1    0.00    0.60
  14   0  -1    0.40    0.60
 -14   0   1    0.10    0.70
 -14   0  -1    0.40    0.60
 -14   0  -1    0.10    0.70
 -14   0  -1    0.20    0.30
 -14   0  -1    0.50    0.80
  14   0   1    0.30    0.50
  14   0   1   -1.30    0.60
 -14   0  -1   -0.50    0.60
  14   0   1    0.20    0.80
  14   1   1   28.80    2.00
 -14  -1   1   27.00    2.20
 -14  -1   1   29.60    1.90
 -14   1  -1   25.60    2.70
 -14  -1   1   26.50    2.60
  14  -1  -1   26.70    1.80
 -14  -1   1   27.70    2.30
  14   1   1   27.10    2.20
  14  -1  -1   30.20    2.20
 -14   1  -1   28.00    2.00
 -14  -1   1   31.10    1.40
  14   1   1   29.40    2.40
 -14   1  -1   27.20    2.60
 -14   1  -1   28.90    2.80
  14  -1   1   31.90    1.80
 -14   1   1   28.90    1.90
 -14   1   1   25.80    2.70
  14   1  -1   26.30    2.00
 -14  -1  -1   28.80    2.20
  14   1  -1   30.60    2.40
 -14  -1  -1   27.80    2.20
 -14   1   1   29.10    2.30
 -14  -1  -1   29.50    1.50
 -14   1   1   30.90    2.50
  14  -1   1   27.10    2.20
  14   1  -1   28.70    2.20
 -14  -1  -1   29.30    2.40
  14  -1   1   23.00    2.40
 -14  -1  -1   30.70    2.10
  14   2   1  324.47   12.10
  14  -2  -1  334.87   11.50
  14   2   1  322.87   12.70
  14  -2  -1  318.27   12.10
 -14   2  -1  332.37   12.60
 -14  -2   1  339.07   11.30
  14   2   1  299.97   12.10
 -14  -2   1  317.07   12.30
 -14   2  -1  318.57   12.00
 -14  -2   1  313.57   12.10
 -14   2  -1  320.07   12.80
 -14  -2   1  316.87   12.00
 -14   2  -1  320.77   12.70
 -14  -2   1  312.37   11.80
 -14  -2  -1  326.27   12.30
  14  -2   1  309.07   12.10
  14   2  -1  316.37   12.00
 -14  -2  -1  321.87   12.20
  14   2  -1  318.57   12.10
 -14   2   1  319.27   11.80
 -14   2   1  300.37   12.50
  14  -2   1  330.87   12.60
 -14   2   1  320.57   12.40
 -14   2   1  328.07   12.80
 -14  -2  -1  325.57   12.00
 -14  -2  -1  327.97   12.20
  14   2  -1  326.17   12.60
 -14  -2  -1  331.27   11.30
  14  -2   1  334.17   11.40
 -14  -3   1   90.49    4.50
 -14   3  -1   82.89    5.00
  14  -3  -1   87.29    4.40
  14   3   1   89.39    4.60
 -14   3  -1   92.99    4.40
 -14  -3   1   92.09    3.90
  14   3   1   87.79    4.30
 -14  -3   1   89.89    4.50
 -14  -3   1   84.09    4.20
 -14   3  -1   87.29    4.90
 -14  -3   1   89.69    4.20
 -14   3  -1   86.99    4.90
  14  -3  -1   87.19    3.80
  14   3   1   80.89    4.90
 -14   3   1   90.89    4.30
  14   3  -1   94.29    4.30
 -14  -3  -1   94.59    4.50
  14  -3   1   85.49    4.30
  14   3  -1   88.49    4.60
 -14   3   1   90.09    5.00
 -14  -3  -1   83.09    4.30
 -14  -3  -1   89.29    4.30
 -14   3   1   87.59    4.90
 -14   3   1   99.09    4.90
  14  -3   1   89.99    3.70
  14  -3   1   90.89    4.90
  14   3  -1   87.39    4.90
 -14  -3  -1   93.49    3.90
  14   4   1    8.00    1.30
  14   4   1    6.40    1.70
 -14   4  -1    4.80    1.50
 -14  -4   1    5.40    1.20
 -14   4  -1    8.00    1.40
 -14   4  -1    7.60    1.70
  14  -4  -1    6.90    1.30
 -14  -4   1    6.20    1.20
  14   4   1    7.10    1.50
 -14   4  -1    4.10    1.30
 -14  -4   1    5.30    1.30
 -14  -4   1    6.90    1.20
  14  -4  -1    7.40    1.00
 -14  -4   1    7.00    1.10
 -14   4   1    7.90    1.80
 -14   4   1    9.00    1.30
  14   4  -1   10.70    1.80
  14   4  -1    5.90    1.10
 -14  -4  -1    6.40    1.30
 -14  -4  -1    5.80    1.10
  14  -4   1    6.40    0.90
 -14   4   1    7.70    1.70
  14  -4   1    7.10    1.40
  14   4  -1    5.40    1.70
 -14  -4  -1    7.70    1.40
 -14   4   1    7.50    1.60
 -14  -4  -1    6.70    1.30
  14  -4   1    7.20    1.70
  14   5   1    4.10    1.70
  14  -5  -1    3.80    1.10
 -14  -5   1    3.00    1.00
 -14  -5   1    3.10    0.90
 -14  -5   1    3.50    1.10
 -14   5  -1    1.30    1.20
 -14   5  -1    1.30    1.20
 -14  -5   1    2.50    1.10
  14  -5  -1    2.70    0.80
 -14   5  -1    3.60    1.50
  14   5   1    2.30    1.20
 -14   5  -1    3.50    1.10
 -14   5   1    3.00    1.00
  14   5  -1    4.20    1.40
 -14   5   1    4.40    1.50
 -14  -5  -1    3.40    1.10
 -14  -5  -1    1.60    0.90
 -14   5   1    3.40    1.30
  14   5  -1    4.50    1.60
  14  -5   1    2.30    0.70
 -14   5   1    4.80    1.60
  14  -5   1    1.20    1.20
 -14  -5  -1    2.90    1.10
  14  -5   1    2.20    1.00
 -14  -5  -1    1.20    0.80
 -14  -6   1   51.49    3.20
 -14  -6   1   54.09    3.10
 -14   6  -1   53.39    4.10
 -14   6  -1   48.00    3.50
 -14  -6   1   55.99    3.60
  14  -6  -1   51.69    3.30
  14  -6  -1   56.89    2.90
 -14  -6   1   48.70    3.40
 -14   6  -1   51.99    3.90
  14   6   1   54.99    4.10
 -14   6  -1   55.49    4.20
  14   6   1   51.49    5.10
 -14   6   1   48.90    3.80
  14  -6   1   55.69    2.80
  14   6  -1   56.49    4.00
 -14   6   1   51.19    3.40
 -14   6   1   46.60    3.70
  14   6  -1   53.49    4.40
  14  -6   1   58.59    3.40
  14  -6   1   40.90    3.50
 -14  -6  -1   49.40    3.30
 -14  -6  -1   55.79    3.20
 -14  -6  -1   52.29    3.50
 -14   6   1   56.09    4.20
 -14  -6  -1   53.69    3.70
 -14  -7   1   -1.20    0.90
 -14  -7   1    0.30    0.80
 -14   7  -1    0.70    1.30
  14  -7  -1   -0.20    0.90
  14   7   1   -1.80    1.00
  14   7   1   -0.30    1.00
 -14   7  -1   -1.50    0.90
 -14   7  -1    0.70    1.00
 -14  -7   1    0.00    1.00
 -14   7  -1    0.30    1.00
  14  -7  -1    0.00    0.70
  14  -7   1   -0.20    0.60
  14  -7   1   -0.50    0.70
  14  -7   1    1.30    1.30
  14   7  -1   -0.80    1.10
  14   7  -1    0.60    1.40
 -14   7   1    0.60    1.30
 -14   7   1   -0.10    1.10
 -14  -7  -1    0.40    0.90
 -14  -7  -1    0.60    1.00
 -14   7   1   -0.30    0.80
 -14  -7  -1   -0.40    0.90
 -14   7   1   -1.20    0.90
 -14   8  -1    5.10    1.80
 -14   8  -1    7.60    1.80
  14   8   1    6.70    2.20
  14  -8  -1    4.20    1.20
  14   8   1    6.70    2.20
 -14  -8   1    5.00    1.50
  14  -8  -1    8.10    1.70
 -14   8  -1    5.80    2.00
 -14  -8   1    5.10    1.60
 -14  -8   1    6.70    1.70
 -14   8  -1    6.30    1.90
 -14   8   1    3.40    1.40
 -14  -8  -1    4.70    1.50
  14  -8   1    4.70    1.70
 -14   8   1    5.30    1.90
  14  -8   1    4.10    1.30
 -14  -8  -1    5.40    1.50
  14  -8   1    3.80    1.10
  14   8  -1    1.00    1.40
 -14   8   1    4.70    1.80
 -14   8   1    9.40    2.30
 -14  -8  -1    5.60    1.40
  14   8  -1    7.00    2.20
  14  -9  -1   49.70    3.50
  14   9   1   43.60    4.80
 -14   9  -1   45.10    4.70
 -14  -9   1   43.20    3.50
 -14  -9   1   43.10    3.60
 -14   9  -1   46.80    4.60
  14  -9  -1   42.50    3.00
 -14  -9   1   39.70    3.30
  14   9   1   42.20    5.10
 -14   9  -1   45.50    5.00
 -14  -9  -1   51.19    3.60
 -14  -9  -1   47.60    4.20
  14  -9   1   44.40    4.30
  14   9  -1   45.50    4.90
 -14   9   1   53.69    5.30
 -14  -9  -1   46.10    3.40
  14   9  -1   47.70    5.20
 -14   9   1   47.30    3.70
 -14   9   1   44.50    4.50
  14  -9   1   45.90    3.40
 -14   9   1   45.60    4.60
 -14  10  -1   44.70    4.60
 -14  10  -1   48.30    3.80
  14  10   1   39.30    5.20
  14 -10  -1   43.00    4.40
 -14 -10   1   44.60    4.20
  14  10   1   34.90    4.60
  14 -10  -1   36.00    3.60
 -14  10  -1   42.80    5.00
 -14  10  -1   31.10    4.20
  14 -10  -1   40.70    3.10
 -14 -10   1   41.70    3.80
 -14 -10   1   34.00    3.60
 -14 -10  -1   39.00    3.70
 -14  10   1   47.30    3.90
 -14  10   1   45.50    4.80
 -14 -10  -1   41.10    3.90
  14 -10   1   36.10    4.00
 -14  10   1   39.80    4.50
 -14  10   1   42.20    4.90
  14 -10   1   45.50    3.40
  14  10  -1   40.60    5.10
 -14 -10  -1   43.40    3.40
  14  10  -1   52.79    5.60
 -14  11  -1    4.90    2.00
 -14  11  -1    6.20    1.70
 -14  11  -1    2.70    2.00
 -14 -11   1    4.90    1.80
 -14  11  -1    1.30    1.90
  14 -11  -1    1.20    1.50
  14 -11  -1    6.40    2.10
 -14 -11   1    1.50    1.40
  14  11   1    3.00    2.40
  14  11   1    4.80    2.50
 -14 -11   1    1.50    1.40
  14  11  -1    4.40    2.20
 -14 -11  -1    3.10    1.40
 -14  11   1    1.60    1.60
 -14 -11  -1    3.60    1.70
  14  11  -1    0.30    2.00
  14 -11   1    3.40    1.70
 -14 -11  -1    2.50    1.60
 -14  11   1    1.70    1.50
 -14  11   1    3.10    1.80
  14 -11   1    4.60    1.60
 -14  12  -1   -0.50    2.20
 -14 -12   1    2.40    1.40
 -14 -12   1   -0.10    1.50
  14 -12  -1    0.60    1.50
  14 -12  -1    2.70    1.70
 -14  12  -1    1.30    1.60
 -14 -12   1    0.90    1.50
  14  12   1    3.40    2.40
 -14  12  -1    2.60    1.60
  14  12   1    5.20    2.40
 -14 -12  -1   -0.30    1.60
  14  12  -1    2.80    2.40
  14 -12   1    0.90    1.60
  14 -12   1    0.70    1.20
 -14 -12  -1    4.60    1.60
 -14  12   1    0.20    1.60
  14  12  -1   -0.40    2.30
 -14  12   1    1.30    1.80
  14 -12   1    1.80    1.90
 -14 -12  -1    5.60    1.90
 -14  12   1    4.00    2.30
 -14 -13   1   -0.40    1.70
  14 -13  -1    2.40    1.60
  14 -13  -1    3.50    1.80
 -14  13  -1    0.60    1.70
 -14 -13   1    2.60    1.60
 -14 -13   1    1.90    1.90
  14 -13  -1    2.70    2.20
 -14  13  -1    4.60    2.30
  14  13   1    7.00    2.90
 -14  13  -1    3.20    2.50
  14  13   1    4.10    3.10
  14 -13   1    3.30    1.80
 -14  13   1   -0.30    1.80
 -14  13   1    3.60    2.00
  14  13  -1    2.60    2.60
  14 -13   1    1.90    1.60
  14 -13   1    5.30    2.20
 -14 -13  -1    2.60    1.70
 -14 -13  -1    3.90    1.70
  14  13  -1    2.70    2.70
  14 -14  -1   11.40    3.00
 -14  14  -1   15.70    4.70
  14 -14   1   15.30    3.20
 -14  14   1   13.90    3.40
 -15   0  -1    0.20    0.70
  15   0  -1    0.80    0.80
  15   0   1   -0.10    0.50
  15   0  -1   -0.20    0.50
  15   0  -1   -0.10    0.60
 -15   0   1   -0.50    0.50
 -15   0   1   -0.20    0.70
  15   0   1   -1.00    0.70
 -15   0  -1   -0.50    0.50
  15   0   1    0.30    0.70
 -15   0   1   -1.20    0.60
 -15   0   1    0.00    0.70
 -15   0  -1   -0.30    0.70
 -15   0  -1    0.50    0.90
  15   1   1   61.69    3.40
 -15  -1   1   72.19    3.90
  15  -1  -1   66.59    3.20
  15  -1  -1   63.59    3.60
 -15   1  -1   63.49    4.00
 -15  -1   1   66.19    3.80
  15   1   1   67.19    3.80
 -15  -1   1   67.39    3.40
 -15   1  -1   63.19    3.40
 -15   1  -1   59.79    4.00
  15   1   1   64.99    4.00
 -15   1  -1   74.69    4.00
 -15  -1   1   65.59    3.90
 -15   1   1   68.89    4.00
 -15   1   1   66.09    4.10
  15  -1   1   64.09    3.10
  15  -1   1   74.19    3.90
 -15  -1  -1   67.79    2.90
  15  -1   1   66.19    3.90
  15   1  -1   63.69    3.60
  15   1  -1   67.39    3.50
 -15  -1  -1   59.69    3.80
 -15  -1  -1   68.79    3.90
  15   1  -1   70.29    4.00
 -15  -1  -1   68.59    3.80
 -15   1   1   64.39    3.80
 -15  -1  -1   64.09    3.40
 -15   1   1   66.69    3.30
  15  -2  -1   49.10    2.50
 -15  -2   1   48.90    2.30
 -15  -2   1   43.80    3.10
  15   2   1   47.30    3.00
  15   2   1   50.09    3.20
  15  -2  -1   46.40    3.00
 -15  -2   1   45.60    2.80
 -15   2  -1   44.80    3.40
 -15   2  -1   46.90    2.90
 -15   2  -1   49.60    3.50
 -15  -2   1   45.30    3.00
 -15  -2   1   51.09    3.10
 -15   2  -1   55.79    3.50
  15   2   1   47.60    3.50
  15   2  -1   51.59    3.50
 -15   2   1   48.90    2.80
 -15  -2  -1   49.60    2.90
 -15   2   1   47.30    3.20
 -15   2   1   44.60    3.40
 -15  -2  -1   45.70    3.00
  15   2  -1   54.99    3.10
 -15   2   1   49.40    3.50
 -15  -2  -1   45.50    3.10
 -15  -2  -1   47.00    3.10
  15  -2   1   47.00    3.00
 -15  -2  -1   50.39    2.40
  15  -2   1   43.90    3.20
  15   2  -1   50.79    3.10
  15  -2   1   48.60    2.40
 -15  -3   1   -0.30    0.70
  15   3   1    0.70    0.90
 -15  -3   1    0.90    0.80
 -15  -3   1    0.30    0.80
 -15   3  -1    0.30    0.90
 -15  -3   1    0.50    0.70
 -15  -3   1    0.50    0.60
  15  -3  -1    0.70    0.80
  15   3   1    0.80    1.10
  15   3   1    1.80    0.90
 -15   3  -1   -0.10    0.80
 -15   3  -1   -0.40    0.90
  15  -3  -1    0.60    0.50
 -15   3  -1    0.80    1.00
 -15  -3  -1   -0.70    0.70
 -15  -3  -1    0.70    0.80
 -15   3   1   -0.20    0.90
 -15  -3  -1   -0.20    0.70
 -15   3   1    0.30    0.80
 -15  -3  -1   -0.70    0.60
 -15  -3  -1   -0.80    0.50
  15   3  -1    0.40    0.80
 -15   3   1    0.40    0.60
 -15   3   1    0.70    1.10
  15   3  -1    0.90    1.00
  15  -3   1   -0.10    0.80
  15  -3   1   -0.20    0.50
  15   3  -1    1.40    0.70
  15  -3   1    0.40    0.70
 -15   4  -1  222.68   10.00
 -15   4  -1  237.48    9.40
 -15  -4   1  240.08    9.30
  15  -4  -1  238.58    9.40
 -15  -4   1  230.88    9.20
  15  -4  -1  236.48    8.50
  15   4   1  229.98    9.70
 -15  -4   1  234.68    8.70
  15   4   1  229.98    9.10
 -15  -4   1  222.38    8.90
  15   4   1  223.18   10.30
 -15   4  -1  225.48   10.00
 -15  -4   1  229.58    9.30
 -15   4  -1  215.58   10.20
 -15   4   1  233.98    9.90
 -15  -4  -1  230.38    9.20
 -15  -4  -1  238.78    8.80
  15   4  -1  222.88   10.20
 -15  -4  -1  225.88    9.30
  15   4  -1  233.48    9.80
 -15  -4  -1  230.68    9.20
 -15   4   1  223.08   10.10
 -15   4   1  236.08    9.20
  15  -4   1  226.98    8.30
  15  -4   1  224.78    9.90
 -15   4   1  232.88   10.10
  15   4  -1  222.18    8.90
  15  -4   1  211.38    9.10
 -15  -5   1   55.49    3.50
 -15   5  -1   58.69    4.10
 -15  -5   1   49.20    3.30
 -15  -5   1   56.89    3.10
 -15  -5   1   53.09    3.20
 -15   5  -1   56.39    4.20
  15  -5  -1   54.99    3.50
  15   5   1   54.39    4.30
  15  -5  -1   54.29    2.70
  15   5   1   52.69    3.90
 -15   5  -1   42.00    3.70
 -15   5  -1   51.29    3.50
  15  -5   1   53.39    3.30
 -15   5   1   53.49    3.90
 -15   5   1   58.49    4.30
  15   5  -1   56.59    3.90
 -15   5   1   52.89    3.30
 -15   5   1   32.80    3.60
  15  -5   1   54.69    2.60
 -15  -5  -1   55.49    3.10
 -15  -5  -1   57.09    3.40
  15   5  -1   53.19    4.20
 -15  -5  -1   54.99    3.50
  15  -5   1   53.69    3.90
 -15  -5  -1   55.49    3.20
  15   6   1   40.40    4.60
 -15   6  -1   43.00    4.30
  15  -6  -1   44.40    2.50
 -15   6  -1   37.40    4.00
 -15   6  -1   37.70    3.90
  15  -6  -1   51.39    3.30
 -15  -6   1   40.60    3.20
 -15   6  -1   45.10    3.40
 -15  -6   1   44.40    3.20
 -15  -6   1   39.50    2.80
 -15  -6   1   43.40    2.80
  15   6   1   39.20    3.90
  15   6  -1   39.50    4.30
 -15  -6  -1   45.60    3.10
 -15   6   1   45.80    4.30
  15  -6   1   43.60    3.50
  15   6  -1   43.40    4.20
 -15   6   1   40.80    4.00
 -15  -6  -1   45.20    2.90
 -15   6   1   38.40    4.00
 -15   6   1   43.20    3.10
  15  -6   1   44.50    2.40
 -15  -6  -1   42.60    3.00
  15  -6   1   38.70    2.90
 -15   7  -1    0.80    1.40
  15   7   1   -0.90    1.10
 -15   7  -1    0.00    1.20
  15  -7  -1   -0.40    0.70
 -15  -7   1   -0.30    1.00
  15  -7  -1    0.80    1.00
 -15  -7   1   -1.20    0.60
 -15   7  -1    1.00    1.10
 -15   7  -1   -1.40    1.10
  15   7   1   -1.60    1.10
 -15  -7   1   -2.10    0.90
 -15  -7  -1   -0.70    0.80
  15   7  -1   -0.40    1.20
  15  -7   1   -0.70    0.90
 -15   7   1   -2.00    1.20
 -15   7   1   -0.70    1.10
  15  -7   1    0.20    1.20
 -15   7   1   -1.30    1.20
 -15  -7  -1    2.40    1.30
 -15  -7  -1   -0.80    0.80
  15   7  -1    0.30    1.40
  15   8   1   -0.50    1.40
 -15   8  -1    2.80    1.60
  15  -8  -1    1.70    1.30
 -15  -8   1    3.30    1.50
  15  -8  -1    2.70    1.00
 -15   8  -1    3.00    1.40
 -15  -8   1    1.60    1.20
 -15   8  -1    4.70    1.80
 -15   8  -1    6.00    2.00
  15   8   1    0.00    1.50
 -15  -8   1    3.20    1.20
  15  -8   1    1.80    1.40
 -15   8   1    2.80    1.50
 -15   8   1    3.40    1.60
  15   8  -1    1.70    1.80
 -15  -8  -1    2.70    1.30
  15   8  -1    2.80    1.70
 -15  -8  -1    0.30    1.10
 -15  -8  -1    1.10    1.20
  15  -8   1    2.30    1.20
 -15   8   1    1.30    1.40
 -15  -9   1    3.20    1.30
  15   9   1    4.00    2.00
 -15   9  -1    2.20    1.70
  15  -9  -1    2.70    1.40
 -15   9  -1    3.20    2.10
 -15   9  -1    1.40    1.70
 -15  -9   1   -1.70    0.90
 -15  -9   1    1.50    1.30
  15   9   1    1.30    1.50
  15  -9  -1    1.10    1.00
 -15  -9  -1    0.10    1.20
  15   9  -1    4.70    2.00
  15  -9   1    1.90    1.20
 -15   9   1    2.70    1.70
 -15  -9  -1    4.30    1.40
  15   9  -1    0.00    1.80
 -15   9   1    2.40    1.50
 -15  -9  -1    1.60    1.30
 -15   9   1    0.40    1.40
  15  -9   1    2.30    1.50
  15  10   1   -1.40    1.70
  15 -10  -1    2.30    1.20
 -15 -10   1   -0.30    1.10
 -15  10  -1    0.80    1.80
 -15  10  -1   -1.30    1.20
 -15 -10   1   -1.00    1.20
  15 -10  -1   -1.00    1.10
 -15  10  -1   -0.60    1.60
  15  10   1    1.40    1.70
 -15 -10   1    0.20    1.30
 -15  10   1   -2.20    1.40
  15  10  -1   -0.10    1.60
  15 -10   1   -0.90    1.00
 -15  10   1    0.40    1.30
 -15  10   1   -0.10    1.40
 -15 -10  -1   -1.70    1.30
 -15 -10  -1    1.00    1.20
  15 -10   1   -0.90    1.30
  15  10  -1   -0.20    1.80
 -15 -10  -1   -0.20    1.20
 -15  10   1   -1.30    1.40
 -15 -11   1   45.10    4.10
 -15  11  -1   45.90    5.60
 -15 -11   1   41.70    4.10
  15  11   1   41.80    5.70
  15  11   1   40.30    5.40
 -15 -11   1   42.50    4.30
  15 -11  -1   37.20    4.30
 -15  11  -1   39.50    5.00
  15 -11  -1   40.70    4.10
 -15  11  -1   45.80    5.10
  15  11  -1   46.00    5.40
 -15 -11  -1   47.20    4.30
 -15  11   1   43.80    5.10
  15 -11   1   48.60    4.80
 -15  11   1   48.40    4.70
 -15 -11  -1   49.40    3.60
  15  11  -1   39.60    5.40
 -15 -11  -1   44.70    4.40
 -15  11   1   49.30    5.10
  15 -11   1   46.40    3.70
  15 -12  -1    0.80    1.70
 -15  12  -1   -0.50    1.60
  15 -12  -1   -0.10    1.30
 -15 -12   1   -0.40    1.60
  15  12   1    0.10    1.90
  15  12   1   -2.20    1.90
 -15  12  -1    2.00    2.20
 -15 -12   1    2.20    1.50
 -15 -12   1   -0.20    1.30
  15  12  -1    0.70    2.00
 -15 -12  -1    0.70    1.40
  15 -12   1   -0.10    1.90
  15  12  -1    1.40    2.30
 -15  12   1    1.70    2.20
 -15 -12  -1   -2.80    1.30
 -15 -12  -1   -0.70    1.50
  15 -12   1   -1.20    1.10
 -15  12   1    1.30    1.60
 -15  12   1    0.50    1.60
  15 -12   1    0.60    1.80
  15 -13  -1   12.10    2.40
  15 -13  -1   10.10    2.70
 -15 -13   1    7.70    2.30
  15  13   1   11.90    3.80
  15  13   1   15.80    3.90
 -15  13  -1   13.30    3.20
  15 -13  -1    7.80    2.70
 -15 -13   1   13.00    3.10
 -15  13  -1    9.80    3.00
 -15 -13   1   10.10    2.60
  15  13  -1    4.90    3.10
  15  13  -1    8.30    3.60
 -15 -13  -1   11.60    2.70
 -15  13   1   13.40    3.70
  15 -13   1    8.00    3.00
  15 -13   1    9.40    2.30
 -15 -13  -1   12.40    2.80
 -15  13   1   15.90    3.20
 -15  13   1   14.10    2.80
  15 -13   1    7.20    2.50
 -16   0   1    0.10    0.60
  16   0  -1    0.10    0.80
  16   0  -1   -0.10    0.70
  16   0   1    0.20    0.90
  16   0   1   -0.10    0.90
 -16   0  -1   -0.20    0.80
 -16   0   1    0.90    0.90
 -16   0   1    1.10    1.10
 -16   0  -1    0.70    0.70
 -16   0  -1    0.10    1.00
 -16   0  -1   -0.70    0.80
 -16   0   1   -0.70    0.70
  16   0   1    0.70    0.70
  16   0  -1   -1.00    0.50
  16   1   1   92.89    5.10
  16  -1  -1   94.89    4.90
 -16   1  -1   93.19    5.10
 -16  -1   1   85.49    4.70
 -16  -1   1   90.89    4.80
 -16  -1   1   86.29    4.80
  16  -1  -1   87.09    4.10
 -16  -1   1   86.89    4.20
  16   1   1   89.19    4.70
 -16   1  -1   94.59    4.40
 -16   1  -1   87.99    5.10
  16  -1  -1   87.99    4.60
  16   1   1   98.09    4.50
 -16   1  -1   95.89    5.00
 -16   1   1   81.29    4.80
 -16  -1  -1   91.69    4.80
 -16  -1  -1   89.49    4.80
 -16   1   1   83.69    4.20
  16  -1   1   92.89    5.00
 -16   1   1   89.49    5.00
 -16   1   1   86.79    4.70
  16   1  -1   93.29    5.00
  16  -1   1   88.59    4.80
 -16  -1  -1   92.19    4.70
  16   1  -1   90.19    4.40
  16   1  -1   87.89    4.60
  16  -1   1   92.89    4.00
 -16  -1  -1   88.89    4.30
 -16   2  -1   70.09    4.40
 -16  -2   1   70.99    4.10
 -16  -2   1   73.19    4.00
  16   2   1   78.39    4.60
 -16  -2   1   68.19    3.70
 -16   2  -1   73.09    4.30
 -16   2  -1   69.29    3.80
  16  -2  -1   72.49    3.40
 -16  -2   1   74.79    4.10
  16   2   1   73.79    4.10
  16  -2  -1   67.69    3.90
 -16   2  -1   65.49    4.50
  16   2   1   71.39    3.90
  16  -2   1   68.39    3.30
 -16  -2  -1   72.89    4.10
  16   2  -1   69.69    3.90
 -16  -2  -1   73.39    3.80
  16   2  -1   72.79    4.40
 -16   2   1   69.59    4.40
  16  -2   1   65.99    3.90
 -16   2   1   67.09    4.10
 -16  -2  -1   66.19    4.00
 -16   2   1   73.39    4.50
 -16   2   1   71.19    3.70
  16  -2   1   69.89    4.30
  16   2  -1   71.49    3.90
 -16  -2  -1   74.29    4.20
 -16   3  -1  152.48    7.40
  16   3   1  148.09    7.60
 -16  -3   1  156.28    6.90
 -16   3  -1  148.09    7.30
 -16  -3   1  151.58    6.70
  16  -3  -1  145.79    6.80
  16   3   1  147.69    7.00
  16   3   1  160.68    6.90
 -16  -3   1  146.49    6.50
 -16   3  -1  144.39    7.60
  16  -3  -1  152.48    6.00
 -16   3  -1  163.08    6.90
 -16  -3   1  161.28    7.00
 -16  -3  -1  157.68    6.90
 -16  -3  -1  150.58    6.60
 -16   3   1  145.19    7.40
 -16   3   1  155.18    7.60
  16   3  -1  152.18    7.60
  16   3  -1  158.08    6.70
  16  -3   1  160.58    6.00
 -16   3   1  148.99    7.20
  16   3  -1  154.48    7.00
  16  -3   1  143.29    6.70
 -16   3   1  157.98    6.60
  16  -3   1  160.48    7.40
 -16  -3  -1  157.08    6.00
 -16  -3  -1  162.78    7.00
 -16  -3  -1  155.08    6.80
 -16   4  -1   88.89    4.60
  16   4   1   89.29    4.90
 -16   4  -1   65.69    4.70
  16   4   1   86.29    4.40
  16  -4  -1   81.79    3.70
 -16  -4   1  102.59    4.80
  16   4   1   85.79    5.50
 -16  -4   1   83.19    3.90
 -16  -4   1   85.69    4.40
 -16   4  -1   84.99    5.20
 -16  -4   1   90.39    4.30
  16  -4  -1   84.89    4.50
 -16   4  -1   63.09    4.90
 -16  -4   1   84.59    4.50
  16   4  -1   81.79    4.80
 -16  -4  -1   76.59    4.30
  16   4  -1   86.39    5.40
 -16  -4  -1   87.89    4.50
  16  -4   1   82.39    3.60
 -16  -4  -1   87.29    3.90
 -16  -4  -1   87.19    4.50
  16  -4   1   86.79    5.10
 -16   4   1   85.79    4.40
 -16   4   1   59.39    4.60
  16  -4   1   85.59    4.50
 -16   4   1   82.59    5.20
 -16   4   1   86.69    5.10
  16   5   1    0.20    1.20
 -16   5  -1   -0.10    1.30
 -16   5  -1   -1.20    0.90
  16  -5  -1    0.70    0.60
 -16  -5   1   -0.30    0.90
 -16   5  -1   -0.10    1.10
 -16   5  -1   -0.60    0.90
  16  -5  -1   -0.50    0.80
 -16  -5   1   -1.10    0.70
  16   5   1    1.40    1.40
 -16  -5   1   -1.00    0.70
 -16  -5   1   -1.50    0.90
  16  -5   1    0.20    1.10
  16   5  -1    0.20    1.00
 -16   5   1   -0.20    1.20
 -16  -5  -1    0.50    0.70
 -16  -5  -1   -0.60    0.70
 -16   5   1   -0.10    0.80
  16   5  -1   -0.20    1.30
 -16  -5  -1   -1.00    0.70
 -16  -5  -1   -0.50    0.80
  16  -5   1    0.00    0.50
  16  -5   1   -0.90    0.60
 -16   5   1   -1.70    1.00
 -16   5   1   -0.60    1.00
  16  -6  -1   19.20    2.40
  16   6   1   14.10    2.60
  16   6   1   12.60    2.70
  16  -6  -1   16.40    1.60
 -16   6  -1   16.10    2.30
 -16   6  -1   15.20    2.70
 -16  -6   1   15.30    1.90
 -16  -6   1   14.50    2.10
 -16   6  -1   11.20    2.40
 -16   6  -1   14.80    2.70
 -16  -6   1   17.90    2.30
 -16  -6   1   14.70    1.90
 -16  -6  -1   12.20    1.80
 -16  -6  -1   17.90    2.30
  16  -6   1   13.70    2.40
 -16   6   1   17.00    2.70
 -16  -6  -1   14.40    2.10
 -16   6   1   15.90    2.80
  16   6  -1   14.40    2.90
 -16   6   1   13.40    2.60
  16  -6   1   14.80    2.00
  16   6  -1   19.10    2.80
 -16   7  -1   28.90    3.80
 -16   7  -1   32.30    4.10
 -16  -7   1   26.50    2.90
  16   7   1   23.60    3.30
 -16   7  -1   34.60    3.90
  16  -7  -1   21.90    2.70
  16  -7  -1   25.60    2.00
 -16   7  -1   28.20    3.20
 -16  -7   1   35.50    3.20
  16   7   1   26.70    3.90
 -16  -7   1   29.30    2.80
  16   7  -1   25.30    3.60
 -16   7   1   34.60    4.10
 -16  -7  -1   28.60    2.90
  16  -7   1   23.60    3.20
  16   7  -1   22.80    3.30
 -16   7   1   26.80    3.40
 -16  -7  -1   29.80    2.80
 -16   7   1   27.90    3.50
 -16  -7  -1   26.40    2.80
  16  -7   1   26.00    2.80
  16   8   1   58.29    4.80
 -16   8  -1   57.79    4.70
 -16  -8   1   66.29    4.10
 -16  -8   1   65.29    4.20
  16   8   1   66.19    6.50
 -16   8  -1   72.29    5.50
  16  -8  -1   55.49    4.00
 -16   8  -1   62.59    5.00
 -16  -8   1   66.99    4.20
 -16  -8  -1   64.99    4.20
 -16   8   1   66.09    5.10
  16   8  -1   69.19    6.50
  16   8  -1   61.29    5.00
 -16   8   1   66.49    5.20
 -16   8   1   60.59    4.80
 -16  -8  -1   65.19    4.00
  16  -8   1   59.19    4.70
  16  -8   1   67.99    4.10
 -16  -8  -1   64.49    4.00
 -16   9  -1   11.80    2.60
 -16  -9   1   15.00    2.50
 -16  -9   1   14.80    2.30
  16   9   1   14.70    3.30
 -16   9  -1   13.20    2.90
 -16   9  -1    9.70    2.70
  16  -9  -1   17.50    2.90
 -16  -9   1   16.40    2.40
  16   9   1   15.40    3.20
  16  -9  -1   14.00    2.40
 -16   9   1   15.30    3.00
  16   9  -1   15.00    3.20
 -16  -9  -1   17.10    2.40
 -16   9   1   11.30    2.90
 -16  -9  -1   17.50    2.40
  16  -9   1   14.80    2.30
  16  -9   1   18.40    3.00
 -16   9   1   12.00    2.60
  16   9  -1   11.50    3.20
 -16  -9  -1   12.80    2.30
 -16 -10   1   16.20    2.60
 -16  10  -1   15.40    3.30
 -16 -10   1   12.50    2.40
  16  10   1   16.30    3.40
 -16  10  -1   21.00    3.70
  16 -10  -1   17.30    3.20
 -16  10  -1   13.20    2.80
  16 -10  -1   16.30    2.50
 -16 -10   1   13.80    2.50
  16  10   1   13.80    3.50
 -16  10   1   17.90    3.60
 -16 -10  -1   14.00    2.40
  16 -10   1   11.50    2.80
  16 -10   1   14.20    2.30
  16  10  -1   15.90    3.30
 -16  10   1   11.00    2.90
 -16 -10  -1   14.60    2.30
 -16  10   1   18.90    3.30
 -16 -10  -1   15.80    2.70
  16  10  -1   14.50    3.40
 -16  11  -1   18.70    3.40
  16 -11  -1   18.40    3.30
 -16 -11   1   13.50    2.70
  16  11   1   11.70    3.30
 -16 -11   1   16.70    2.80
 -16 -11   1   15.60    2.60
 -16  11  -1   12.40    3.30
 -16  11  -1   20.60    3.90
  16 -11  -1   17.90    2.80
  16  11   1   12.30    3.30
  16  11  -1   11.90    3.40
  16 -11   1   13.70    2.40
 -16  11   1   15.00    3.40
  16  11  -1   14.50    3.40
 -16 -11  -1   16.80    2.70
 -16  11   1   22.50    3.50
  16 -11   1   18.20    3.30
 -16 -11  -1   14.60    2.80
 -16 -11  -1   15.90    2.50
 -16 -12   1    4.00    2.10
 -16  12  -1    0.90    2.00
 -16 -12   1    2.40    1.60
  16 -12  -1   -1.10    1.60
 -16  12  -1    1.90    1.90
 -16 -12   1   -1.60    1.50
  16  12   1    3.10    2.70
  16 -12  -1    3.00    1.60
  16  12   1    3.80    2.80
  16 -12   1    0.70    1.30
  16 -12   1    3.90    2.20
 -16 -12  -1    4.30    2.00
  16  12  -1   -0.30    2.10
 -16 -12  -1    1.60    1.90
  16 -12   1    3.40    2.40
 -16  12   1    2.10    1.90
  16  12  -1    0.70    2.10
 -16  12   1    1.10    2.30
 -16 -12  -1    2.30    1.90
 -16 -13   1   -1.80    1.30
 -16  13  -1    2.60    2.30
 -16  13  -1   -0.70    1.80
 -16 -13   1   -3.10    1.60
  16 -13  -1    1.70    2.20
  16  13   1   -0.80    2.00
  16 -13  -1   -0.60    1.20
  16  13   1   -4.70    2.30
  16 -13  -1    0.60    1.70
 -16 -13  -1   -0.70    1.50
  16 -13   1   -2.10    1.20
  16  13  -1   -3.90    2.20
  16 -13   1   -0.80    1.60
  16 -13   1   -0.20    1.60
 -16  13   1    1.10    2.60
 -16 -13  -1   -0.30    1.80
  16  13  -1   -4.40    1.70
 -16  13   1    1.00    1.90
  17   0   1   -0.70    0.60
  17   0  -1   -0.40    0.90
  17   0  -1    0.30    0.70
 -17   0   1   -0.20    0.70
 -17   0  -1    0.50    0.90
  17   0   1   -0.10    0.90
 -17   0  -1    0.30    0.80
  17   0   1   -0.20    1.00
 -17   0  -1    0.90    1.10
 -17   0   1   -1.00    0.80
 -17   0   1    0.00    0.90
 -17   0  -1    0.70    0.90
  17   0  -1    0.90    1.10
 -17   0   1   -0.50    0.80
 -17   1  -1    9.90    1.90
 -17  -1   1    8.50    1.60
 -17   1  -1    5.70    1.30
 -17  -1   1    9.50    1.40
 -17  -1   1    9.10    1.80
  17   1   1    8.50    1.60
 -17   1  -1   10.60    2.00
  17  -1  -1    8.40    1.60
  17  -1  -1   10.70    1.90
 -17  -1   1   11.10    1.90
 -17   1  -1   13.40    2.20
  17   1   1    7.70    1.40
  17  -1  -1   10.40    1.40
  17   1   1    7.50    1.80
  17  -1   1    9.50    1.90
 -17  -1  -1   10.20    1.50
  17   1  -1   12.90    1.70
 -17  -1  -1    7.10    1.70
 -17   1   1   11.20    2.10
 -17  -1  -1    7.90    1.70
 -17   1   1    9.40    1.80
  17  -1   1    7.20    1.60
 -17   1   1    7.70    1.30
  17   1  -1   12.60    2.00
  17   1  -1   10.90    1.70
 -17  -1  -1   11.30    1.80
 -17   1   1    8.40    1.70
  17  -1   1   11.60    1.40
 -17   2  -1   45.00    3.00
 -17   2  -1   43.50    4.20
  17   2   1   42.00    3.50
  17  -2  -1   41.80    3.00
 -17  -2   1   27.60    2.90
 -17  -2   1   46.80    2.90
  17  -2  -1   43.60    2.50
 -17   2  -1   42.50    3.30
  17  -2  -1   39.00    3.20
 -17  -2   1   47.40    3.40
 -17  -2   1   44.20    3.10
  17   2   1   40.10    3.00
  17   2   1   47.90    3.10
 -17   2  -1   47.30    3.60
 -17  -2  -1   41.20    3.20
 -17  -2  -1   42.30    2.80
  17   2  -1   47.70    3.20
 -17   2   1   44.20    2.80
  17  -2   1   46.60    2.50
  17   2  -1   45.50    3.10
 -17   2   1   44.60    3.30
  17   2  -1   48.60    3.70
 -17   2   1   47.50    3.60
 -17   2   1   55.49    3.80
  17  -2   1   38.30    3.00
 -17  -2  -1   39.20    3.00
  17  -2   1   43.30    3.40
 -17  -3   1  189.28    8.60
 -17  -3   1  196.28    8.20
  17  -3  -1  205.38    8.60
  17   3   1  202.88    8.70
 -17   3  -1  201.08    9.10
 -17   3  -1  196.98    8.40
 -17  -3   1  194.48    8.30
  17   3   1  197.68    8.50
 -17  -3   1  205.88    8.60
  17   3   1  187.58    9.30
  17  -3  -1  204.68    7.70
 -17   3  -1  209.18    9.50
  17   3  -1  183.38    9.10
 -17   3   1  194.68    8.20
 -17  -3  -1  229.98    8.80
 -17  -3  -1  207.58    8.50
  17  -3   1  198.48    7.60
  17   3  -1  198.38    8.70
  17  -3   1  194.08    9.00
 -17  -3  -1  201.18    8.30
 -17   3   1  211.98    9.50
  17   3  -1  197.08    8.30
 -17  -3  -1  199.38    8.60
 -17   3   1  199.18    9.00
 -17   4  -1   19.70    2.40
 -17   4  -1   11.80    2.30
 -17   4  -1   14.90    2.50
 -17  -4   1   16.70    2.20
  17  -4  -1   15.00    1.50
  17   4   1   18.30    2.80
 -17   4  -1   16.90    2.70
  17  -4  -1   15.00    2.10
  17   4   1   16.80    2.30
 -17  -4   1   13.00    1.90
 -17  -4   1   14.40    1.90
  17   4  -1   21.00    3.00
 -17   4   1   14.90    1.90
 -17   4   1   13.70    2.70
 -17   4   1   18.40    2.60
 -17   4   1   18.40    2.70
  17  -4   1   16.10    2.10
 -17  -4  -1   17.50    2.30
 -17  -4  -1   17.80    2.20
  17   4  -1   13.90    2.20
 -17  -4  -1   16.60    2.10
  17  -4   1   15.90    2.50
 -17   5  -1   16.50    2.70
 -17   5  -1   11.10    2.50
  17  -5  -1   15.40    2.10
 -17  -5   1   17.50    2.10
  17   5   1   13.00    2.40
 -17   5  -1   13.50    2.60
 -17  -5   1   12.30    2.00
 -17  -5   1   17.60    2.20
  17  -5  -1   16.90    1.60
  17   5   1   11.60    2.50
 -17   5  -1   14.40    2.20
 -17   5   1   15.50    2.60
  17  -5   1   14.90    2.40
 -17  -5  -1   14.60    2.00
 -17   5   1   11.40    2.40
 -17  -5  -1   14.80    1.70
 -17  -5  -1   13.00    2.00
  17  -5   1   19.80    2.40
 -17   5   1   17.20    2.60
  17   5  -1   11.00    2.40
 -17  -5  -1   12.20    1.90
  17   5  -1   14.80    2.40
 -17   6  -1   40.30    4.30
  17  -6  -1   34.60    2.90
  17   6   1   30.40    3.70
 -17  -6   1   34.40    2.60
 -17   6  -1   36.50    4.10
 -17  -6   1   34.60    3.20
  17  -6  -1   35.70    2.30
 -17   6  -1   40.20    3.30
 -17   6  -1   36.10    4.20
 -17  -6   1   34.20    3.20
  17   6   1   31.20    4.20
  17  -6   1   30.90    3.60
  17   6  -1   38.70    4.10
 -17  -6  -1   38.80    3.10
 -17   6   1   38.50    4.30
 -17  -6  -1   37.30    3.40
  17  -6   1   40.10    3.10
 -17   6   1   34.80    3.90
 -17   6   1   41.50    4.20
 -17  -6  -1   38.90    2.70
  17   6  -1   37.60    4.50
 -17  -7   1    7.50    1.80
 -17  -7   1   11.10    1.80
 -17   7  -1    8.70    2.30
  17   7   1   11.10    3.00
  17  -7  -1    6.40    1.60
 -17  -7   1    6.90    1.70
 -17   7  -1    7.50    2.20
  17   7   1    7.10    2.10
 -17   7  -1    8.80    2.40
 -17   7   1    5.10    1.90
 -17  -7  -1    8.50    1.70
  17   7  -1   12.60    3.00
  17  -7   1    6.70    1.60
  17   7  -1    5.90    2.20
  17  -7   1    7.00    2.00
 -17   7   1    9.90    2.40
 -17  -7  -1    8.60    1.90
 -17  -7  -1    6.90    1.70
 -17   7   1    5.00    2.00
  17  -8  -1   -1.50    1.10
  17   8   1    0.20    1.60
 -17  -8   1   -1.80    0.90
  17  -8  -1    0.70    1.20
 -17   8  -1   -2.00    1.20
 -17  -8   1   -2.20    0.80
  17   8   1    2.20    1.90
 -17   8  -1   -1.60    1.40
 -17  -8   1   -1.80    0.80
 -17   8  -1   -1.80    1.30
 -17  -8  -1   -2.00    0.90
 -17   8   1    3.20    1.80
 -17   8   1   -0.10    1.40
  17   8  -1   -0.20    1.60
 -17   8   1    0.20    1.30
 -17  -8  -1    0.70    1.40
  17   8  -1   -1.60    1.20
  17  -8   1   -0.50    1.00
  17  -8   1    2.40    1.60
 -17  -8  -1    0.00    1.10
 -17   9  -1    1.10    1.60
  17  -9  -1    3.60    1.80
  17   9   1    0.60    1.50
 -17  -9   1   -0.60    1.20
  17  -9  -1    0.40    1.20
 -17   9  -1    0.30    1.80
 -17  -9   1   -0.30    1.10
 -17   9  -1    2.20    1.80
  17   9   1   -1.20    2.00
 -17  -9   1    0.50    1.30
  17  -9   1    0.60    1.50
 -17   9   1   -0.30    1.30
 -17  -9  -1    1.20    1.40
 -17  -9  -1    1.60    1.40
 -17  -9  -1   -0.10    1.10
 -17   9   1    0.30    1.60
  17   9  -1    2.50    2.10
  17   9  -1    0.40    1.60
  17  -9   1    0.40    1.20
 -17   9   1    1.40    1.90
 -17 -10   1    5.80    1.90
 -17  10  -1   12.90    3.30
 -17  10  -1    8.10    2.90
  17 -10  -1    1.70    1.80
 -17  10  -1    6.50    2.50
  17 -10  -1    2.50    1.50
  17  10   1    3.90    2.70
  17  10   1    5.60    2.30
 -17 -10   1    9.00    2.00
 -17 -10   1    4.50    1.80
 -17  10   1    7.80    2.50
  17 -10   1    4.80    2.10
 -17 -10  -1    3.10    1.70
 -17  10   1    5.40    2.20
 -17 -10  -1    9.40    2.30
 -17 -10  -1    7.70    1.80
  17 -10   1    6.40    1.70
 -17  10   1    6.50    2.40
  17  10  -1    5.80    2.40
  17  10  -1    8.70    2.80
 -17  11  -1    4.50    2.40
  17  11   1    2.50    2.20
 -17 -11   1    0.20    1.30
 -17 -11   1   -1.90    1.10
  17  11   1   -0.40    1.70
 -17  11  -1   -1.20    2.10
  17 -11  -1    2.20    1.90
 -17  11  -1    5.00    2.70
  17 -11  -1    2.30    1.60
 -17 -11   1   -0.70    1.40
  17  11  -1    0.00    1.70
 -17 -11  -1    0.80    1.50
  17  11  -1    2.90    2.00
 -17 -11  -1   -1.70    0.90
  17 -11   1    1.50    1.70
 -17  11   1    3.10    1.90
 -17 -11  -1    2.10    1.60
  17 -11   1    1.10    1.20
 -17  11   1    0.70    1.90
 -17 -12   1   17.10    3.40
 -17 -12   1   17.60    2.70
 -17  12  -1   23.30    4.30
  17  12   1   23.20    4.60
 -17  12  -1   13.80    3.20
  17 -12  -1   22.30    3.20
 -17 -12   1   13.90    2.70
  17 -12  -1   19.50    3.60
  17  12   1   18.60    4.00
 -17  12   1   22.70    3.70
 -17 -12  -1   23.80    3.40
  17 -12   1   21.20    3.70
 -17 -12  -1   20.80    3.20
 -17  12   1   26.50    4.70
  17 -12   1   20.30    2.90
  17  12  -1   24.40    4.70
  17  12  -1   16.80    3.90
 -18   0  -1    2.50    1.00
 -18   0   1    0.50    0.80
 -18   0   1   -0.70    0.90
 -18   0  -1    0.40    1.20
  18   0  -1   -1.50    1.20
 -18   0  -1    0.80    1.30
 -18   0   1    1.30    1.30
 -18   0  -1    0.30    1.30
  18   0   1    1.90    0.90
  18   0  -1    1.00    0.90
  18   0  -1    0.40    1.00
  18   0   1   -0.20    1.20
 -18   0   1    0.40    1.20
  18   0   1    0.90    1.10
 -18   1  -1  118.89    6.30
  18  -1  -1  118.29    6.20
 -18   1  -1  113.19    6.10
  18   1   1  116.39    6.30
  18  -1  -1  119.79    6.00
 -18   1  -1  130.39    5.70
 -18  -1   1  113.89    5.90
  18  -1  -1  120.99    5.30
 -18   1  -1   85.59    5.90
  18   1   1  117.49    6.00
 -18  -1   1  118.09    6.20
 -18  -1   1  117.49    5.40
 -18  -1   1  112.69    5.90
  18   1   1  116.89    5.50
  18   1  -1  121.69    5.60
 -18  -1  -1  123.29    6.10
 -18   1   1  120.09    6.20
  18  -1   1  116.79    6.00
 -18  -1  -1  117.59    5.50
  18  -1   1  113.59    6.10
 -18   1   1  126.89    6.50
 -18  -1  -1  116.49    6.20
  18   1  -1  113.49    6.10
  18  -1   1  124.09    5.20
 -18   1   1  122.39    6.20
 -18   1   1  114.09    5.40
 -18  -1  -1  128.69    6.10
  18   1  -1  115.09    5.80
 -18   2  -1    7.80    1.50
 -18  -2   1    9.50    1.60
 -18  -2   1    7.40    1.80
 -18  -2   1   10.50    1.80
 -18   2  -1    4.90    1.60
 -18   2  -1    7.30    1.80
 -18   2  -1    6.80    1.90
 -18  -2   1    8.50    1.70
  18  -2  -1    8.40    1.30
  18   2   1    8.20    1.60
  18  -2  -1    7.60    1.60
  18  -2  -1    6.90    1.80
  18   2   1    8.10    1.60
  18   2   1    4.70    1.90
  18  -2   1    5.60    1.50
 -18   2   1    8.30    1.90
 -18   2   1    4.00    1.20
 -18  -2  -1    9.50    1.80
 -18  -2  -1    8.70    1.80
  18   2  -1    6.80    1.90
  18   2  -1    7.80    1.50
 -18   2   1    8.00    1.80
  18  -2   1    8.60    1.30
  18  -2   1    8.20    1.90
 -18  -2  -1    7.80    1.40
 -18   2   1    6.40    1.70
  18   2  -1    7.30    1.60
 -18  -2  -1    7.50    1.70
 -18   3  -1   32.50    3.70
 -18   3  -1   34.00    3.60
 -18  -3   1   29.80    3.00
  18  -3  -1   36.50    3.70
 -18  -3   1   33.80    2.70
 -18  -3   1   36.40    2.90
 -18   3  -1   35.60    3.80
  18  -3  -1   35.10    2.80
  18   3   1   34.40    2.80
 -18  -3   1   35.90    2.80
  18   3   1   28.70    3.50
  18  -3  -1   35.80    2.30
  18   3   1   38.20    3.50
 -18   3  -1   40.00    2.90
 -18   3   1   35.20    3.80
  18   3  -1   29.90    2.60
 -18  -3  -1   30.30    3.00
  18   3  -1   33.70    3.80
 -18  -3  -1   34.90    2.90
 -18   3   1   34.00    3.50
  18   3  -1   38.80    3.60
  18  -3   1   33.90    3.50
  18  -3   1   39.60    3.00
 -18  -3  -1   33.10    3.20
 -18   3   1   31.80    3.70
 -18   3   1   35.70    2.60
 -18  -3  -1   33.50    2.60
 -18  -4   1   55.19    3.50
 -18  -4   1   57.39    3.70
  18  -4  -1   52.29    2.90
 -18   4  -1   55.29    4.20
 -18   4  -1   52.39    4.40
  18  -4  -1   55.69    3.70
  18   4   1   48.40    3.80
 -18  -4   1   46.80    3.50
 -18   4  -1   58.89    3.70
  18  -4  -1   50.59    4.10
 -18   4  -1   55.89    4.30
  18   4   1   55.39    4.50
 -18   4   1   52.89    4.30
  18   4  -1   53.29    3.90
 -18   4   1   53.99    4.30
 -18   4   1   62.19    4.30
  18   4  -1   49.80    4.90
  18  -4   1   58.19    4.20
 -18  -4  -1   52.59    3.60
 -18  -4  -1   57.29    3.70
 -18   4   1   58.79    3.60
  18  -4   1   48.20    3.50
 -18  -4  -1   58.39    3.60
 -18   5  -1   61.89    4.80
  18   5   1   60.69    4.40
 -18  -5   1   64.19    3.90
  18  -5  -1   59.79    3.90
 -18   5  -1   59.89    5.00
  18   5   1   52.79    5.50
 -18  -5   1   60.49    3.80
 -18  -5   1   60.09    4.00
 -18   5  -1   70.69    4.30
  18  -5  -1   66.39    4.60
 -18   5  -1   66.89    4.90
 -18  -5  -1   62.89    3.90
 -18   5   1   66.59    4.90
 -18   5   1   67.79    4.70
 -18  -5  -1   59.69    3.90
  18   5  -1   65.99    5.10
  18   5  -1   56.39    4.40
  18  -5   1   58.39    3.90
 -18  -5  -1   66.49    4.10
 -18   5   1   62.49    4.80
  18  -5   1   68.19    4.70
  18   6   1   30.10    4.30
 -18  -6   1   34.60    3.30
  18  -6  -1   33.80    3.30
  18  -6  -1   39.40    4.10
 -18  -6   1   33.60    3.30
 -18   6  -1   34.90    4.10
 -18   6  -1   36.90    4.40
 -18   6  -1   35.80    4.20
  18   6   1   35.50    4.00
  18  -6   1   35.30    2.90
  18   6  -1   34.50    3.90
 -18   6   1   31.50    3.80
 -18   6   1   33.10    3.90
 -18   6   1   31.30    4.00
 -18  -6  -1   34.40    3.30
 -18  -6  -1   38.60    3.00
  18   6  -1   40.00    4.80
  18  -6   1   34.40    3.90
  18  -7  -1    2.90    1.30
  18  -7  -1   -0.80    1.30
 -18   7  -1   -2.10    1.20
  18   7   1    1.70    1.50
 -18  -7   1   -1.20    0.80
 -18   7  -1    0.70    1.50
 -18   7  -1   -0.30    1.30
 -18  -7   1   -0.40    1.10
  18   7   1    1.40    2.10
 -18   7   1    1.50    1.50
  18   7  -1    2.70    1.80
  18  -7   1    2.00    1.10
  18  -7   1   -0.60    1.30
  18   7  -1    4.20    2.10
 -18  -7  -1    1.30    1.10
 -18  -7  -1    0.20    1.00
 -18  -7  -1    1.80    1.20
 -18   7   1    0.20    1.40
 -18   7   1    2.70    1.60
  18   8   1   11.70    3.30
 -18  -8   1   10.60    2.00
 -18  -8   1   10.80    2.30
  18  -8  -1   14.00    2.60
 -18  -8   1   11.40    2.10
 -18   8  -1   15.90    3.00
  18  -8  -1   14.80    2.40
  18   8   1   12.60    2.80
 -18   8  -1   13.90    3.00
 -18   8  -1   16.20    3.30
 -18  -8  -1   14.10    2.20
 -18  -8  -1   18.60    2.50
 -18   8   1   12.90    2.90
 -18   8   1   20.10    3.50
 -18   8   1   14.50    2.90
  18  -8   1    9.20    2.50
  18   8  -1   14.80    3.30
 -18  -8  -1   11.70    2.30
  18   8  -1   10.40    2.70
  18  -8   1   16.60    2.40
  18   9   1    1.80    2.40
  18  -9  -1    2.60    1.50
 -18  -9   1   -0.40    1.10
 -18  -9   1    1.00    1.30
  18  -9  -1    2.70    1.80
 -18  -9   1    0.80    1.30
 -18   9  -1    4.10    2.00
 -18   9  -1    3.20    2.10
 -18   9  -1    5.50    2.40
  18   9   1    1.30    1.90
 -18  -9  -1    2.60    1.60
  18   9  -1    2.00    1.90
 -18   9   1    1.40    1.90
 -18  -9  -1    0.30    1.30
  18   9  -1    0.10    1.70
 -18   9   1    1.70    1.70
 -18  -9  -1    0.00    1.10
  18  -9   1    1.70    1.40
 -18   9   1   -0.10    1.80
  18  -9   1    2.70    1.70
  18  10   1   85.69    6.40
  18  10   1   74.39    7.70
 -18  10  -1   78.99    6.40
 -18 -10   1   70.49    4.80
 -18 -10   1   71.69    4.80
  18 -10  -1   72.29    5.70
  18 -10  -1   65.69    4.60
 -18 -10   1   72.19    5.00
 -18  10  -1   71.29    7.00
 -18  10  -1   70.49    5.70
  18 -10   1   75.49    4.80
 -18 -10  -1   68.29    4.90
  18  10  -1   71.49    7.40
 -18  10   1   72.39    5.70
 -18  10   1   62.89    6.60
 -18 -10  -1   72.69    4.70
 -18 -10  -1   65.99    4.70
  18 -10   1   55.39    5.70
 -18  10   1   78.99    6.20
  18  10  -1   60.89    6.50
  18  11   1    3.90    2.40
  18 -11  -1    0.00    1.90
 -18 -11   1   -3.20    1.30
 -18  11  -1   -0.90    2.10
  18  11   1    2.70    2.00
 -18 -11   1   -0.20    1.40
 -18 -11   1    5.00    1.80
 -18  11  -1    0.60    2.00
  18 -11  -1    0.80    1.40
 -18  11  -1    4.20    2.60
  18 -11   1    1.40    1.40
  18 -11   1    1.80    2.10
 -18  11   1    4.10    2.50
  18  11  -1    4.40    2.30
  18  11  -1    1.50    2.50
 -18 -11  -1    3.40    2.00
 -18 -11  -1    4.70    1.70
 -18  11   1    4.60    2.50
 -18 -11  -1    2.30    1.70
  18  12   1   51.89    6.50
  18 -12  -1   51.29    5.60
 -18 -12   1   54.09    5.00
 -18  12  -1   58.49    6.20
  18 -12  -1   53.39    4.30
 -18  12  -1   57.39    6.60
 -18 -12   1   46.00    4.40
  18  12   1   57.89    7.10
 -18 -12   1   51.79    5.10
  18  12  -1   34.80    5.40
 -18 -12  -1   48.00    4.90
  18 -12   1   55.09    5.90
 -18  12   1   49.80    5.70
 -18  12   1   57.39    6.60
  18  12  -1   43.80    6.20
 -18 -12  -1   45.60    4.50
  18 -12   1   56.59    4.30
  19   0  -1    0.00    1.20
  19   0   1   -0.70    0.70
 -19   0   1    1.40    1.10
 -19   0  -1   -0.10    1.10
 -19   0  -1   -0.20    0.90
  19   0   1    0.10    1.10
  19   0   1    2.00    1.30
 -19   0   1   -0.70    1.00
  19   0  -1    0.20    1.20
 -19   0  -1    0.80    1.20
 -19   0  -1    0.60    1.10
 -19   0   1    1.30    1.10
 -19   0   1    0.10    0.80
  19   0  -1    1.60    1.00
  19  -1  -1   24.70    2.30
 -19  -1   1   24.40    2.30
  19   1   1   25.00    3.30
 -19   1  -1   21.10    2.40
 -19   1  -1   25.00    3.20
 -19   1  -1   22.20    3.00
 -19  -1   1   26.60    3.00
  19   1   1   21.00    2.40
 -19  -1   1   22.50    2.70
  19   1   1   19.60    2.50
 -19   1  -1   24.30    3.00
 -19  -1   1   30.00    3.20
  19  -1  -1   25.40    3.10
  19  -1  -1   26.40    3.00
 -19  -1  -1   24.80    2.40
 -19   1   1   22.20    2.30
  19  -1   1   21.00    2.70
 -19   1   1   23.90    3.10
  19   1  -1   20.80    2.30
 -19   1   1   34.80    3.40
  19  -1   1   20.70    2.70
  19   1  -1   20.90    2.60
  19   1  -1   20.10    2.80
 -19  -1  -1   21.20    2.70
 -19  -1  -1   25.70    3.00
 -19   1   1   28.20    3.20
 -19  -1  -1   27.40    3.20
 -19   2  -1   20.40    2.90
  19  -2  -1   22.00    2.60
  19  -2  -1   24.20    2.20
 -19   2  -1   19.00    2.70
  19   2   1   21.10    2.60
  19   2   1   25.70    2.70
 -19  -2   1   22.70    2.80
 -19   2  -1   22.70    2.40
  19  -2  -1   21.10    2.80
 -19  -2   1   22.90    2.30
 -19  -2   1   24.50    2.70
 -19  -2   1   20.50    2.70
  19   2   1   26.70    3.40
 -19   2  -1   22.00    3.20
 -19  -2  -1   25.30    2.90
 -19   2   1   21.00    2.90
 -19   2   1   19.80    2.20
 -19  -2  -1   21.70    2.70
 -19   2   1   20.60    3.00
 -19  -2  -1   22.30    2.40
 -19   2   1   23.20    2.90
 -19  -2  -1   25.60    2.70
  19   2  -1   23.60    2.60
  19   2  -1   24.80    2.70
  19   2  -1   20.50    3.00
  19  -2   1   17.50    2.40
  19  -2   1   22.10    2.90
  19  -3  -1   16.30    2.60
 -19   3  -1   14.70    2.80
  19  -3  -1   20.00    2.50
 -19   3  -1   13.30    2.50
 -19   3  -1   14.10    2.10
 -19  -3   1   15.10    2.20
 -19   3  -1   15.30    2.60
  19   3   1   15.10    2.20
  19  -3  -1   16.70    1.80
 -19  -3   1   19.00    2.70
  19   3   1   15.70    2.30
  19   3   1   17.90    2.90
 -19  -3   1   19.20    2.60
 -19  -3   1   18.50    2.20
 -19  -3  -1   17.00    2.30
  19   3  -1   13.70    2.20
 -19  -3  -1   13.60    2.20
 -19   3   1   16.00    2.60
 -19  -3  -1   18.20    2.30
 -19  -3  -1   18.90    2.50
  19  -3   1   12.20    2.40
 -19   3   1   18.20    3.00
  19   3  -1   11.40    2.50
 -19   3   1   17.20    2.60
  19  -3   1   15.50    2.20
  19   3  -1   17.00    2.50
 -19   3   1   15.90    2.00
 -19   4  -1    4.10    1.90
  19   4   1    6.30    2.10
 -19  -4   1    5.10    1.50
  19   4   1    6.30    1.70
  19  -4  -1    3.70    1.40
 -19   4  -1    6.40    2.00
 -19   4  -1    7.10    2.00
 -19  -4   1    5.30    1.40
 -19   4  -1    4.90    1.50
 -19  -4   1    2.60    1.20
  19  -4  -1    6.70    1.90
 -19  -4  -1    6.80    1.60
  19  -4   1    5.00    1.80
 -19  -4  -1    6.50    1.60
 -19   4   1    4.80    1.80
 -19   4   1    6.90    2.20
 -19   4   1    5.60    1.90
 -19  -4  -1    7.10    1.60
  19  -4   1    5.70    1.60
  19   4  -1    4.60    1.90
  19   4  -1    4.90    1.40
 -19   5  -1    8.90    2.30
  19  -5  -1   11.90    2.10
 -19  -5   1   14.90    2.30
  19   5   1   11.20    2.30
 -19   5  -1   12.40    2.50
 -19  -5   1   16.90    2.20
 -19  -5   1   13.50    2.20
 -19   5  -1   13.00    2.80
  19  -5  -1    5.20    1.80
  19   5   1    9.50    2.50
 -19   5  -1   16.80    3.00
 -19   5   1    8.50    2.50
 -19   5   1   10.10    2.40
  19   5  -1   15.40    2.70
 -19  -5  -1   14.10    2.20
  19  -5   1   14.40    2.20
  19   5  -1   14.80    3.10
 -19   5   1   11.20    2.30
  19  -5   1   14.60    2.70
 -19  -5  -1   14.50    2.10
  19  -6  -1    9.00    2.30
 -19   6  -1    7.70    2.40
 -19  -6   1   10.00    2.00
 -19   6  -1   11.20    2.70
 -19  -6   1   13.10    2.10
  19   6   1   12.20    2.50
  19  -6  -1   10.10    2.00
  19   6   1   11.30    2.90
 -19   6  -1   10.50    2.70
 -19   6   1    9.00    2.50
 -19  -6  -1    8.90    1.80
  19  -6   1   10.20    1.90
 -19  -6  -1    9.90    2.00
  19  -6   1   11.60    2.50
  19   6  -1   11.00    2.40
  19   6  -1   10.70    2.70
 -19   6   1    5.00    2.10
 -19   6   1   13.70    3.00
 -19  -7   1    2.70    1.40
 -19   7  -1    3.40    2.00
 -19  -7   1    2.10    1.30
  19   7   1    1.70    1.70
  19  -7  -1    3.10    1.50
 -19   7  -1   -0.10    1.50
 -19   7  -1    0.70    1.50
  19  -7  -1    2.30    1.50
  19   7   1    2.80    2.40
 -19   7   1    5.40    2.10
  19   7  -1    2.70    1.90
 -19   7   1   -0.70    1.50
 -19   7   1    2.50    1.80
 -19  -7  -1    0.30    1.30
  19   7  -1    2.40    1.70
  19  -7   1    2.00    1.60
 -19  -7  -1    2.70    1.30
  19  -7   1    0.70    1.30
  19   8   1    1.40    1.80
  19  -8  -1    3.50    1.40
  19   8   1    1.60    2.20
 -19  -8   1    1.20    1.50
 -19   8  -1   -0.50    1.70
 -19   8  -1    3.60    2.10
 -19   8  -1    3.90    2.20
  19  -8  -1    0.90    1.60
 -19  -8   1    5.80    1.90
  19   8  -1   -3.00    1.20
  19  -8   1    1.90    1.50
 -19  -8  -1    3.00    1.50
 -19   8   1    4.80    2.20
 -19  -8  -1    1.60    1.50
  19   8  -1   -0.70    1.60
  19  -8   1    1.40    1.70
 -19   8   1    1.40    1.70
 -19   8   1    3.70    2.00
  19   9   1    2.90    2.60
 -19   9  -1    0.20    1.60
  19  -9  -1    1.60    1.30
 -19   9  -1    1.30    2.00
 -19  -9   1    0.90    1.30
 -19  -9   1    0.50    1.30
  19   9   1   -2.60    1.50
  19  -9  -1   -0.20    1.50
 -19   9  -1    0.80    1.80
 -19   9   1    2.40    2.20
  19  -9   1    0.20    1.70
  19  -9   1    1.70    1.30
  19   9  -1    1.60    1.90
 -19   9   1    2.70    2.20
 -19   9   1   -0.30    1.90
 -19  -9  -1   -0.60    1.10
  19   9  -1    0.90    1.90
 -19  -9  -1    3.60    1.70
  19  10   1    1.60    2.20
  19  10   1    0.90    2.10
 -19  10  -1   -0.70    2.10
 -19  10  -1   -0.70    1.70
 -19 -10   1   -0.80    1.40
 -19  10  -1    2.30    1.90
 -19 -10   1   -3.80    1.10
  19 -10  -1   -0.50    1.90
  19 -10  -1    0.30    1.40
 -19 -10  -1    1.60    1.70
  19  10  -1    1.10    2.20
 -19 -10  -1   -0.10    1.40
  19 -10   1    1.10    2.20
 -19 -10  -1    1.00    1.50
  19 -10   1   -0.30    1.10
  19  10  -1    0.30    2.10
 -19  10   1    0.90    1.70
 -19  10   1    2.00    2.20
 -19  10   1   -1.20    1.70
 -19  11  -1    0.50    2.40
 -19  11  -1    4.10    2.60
 -19 -11   1    0.70    1.40
  19  11   1    0.50    2.40
 -19  11  -1    5.30    2.50
  19 -11  -1    5.00    1.90
 -19 -11   1    3.00    1.90
  19 -11  -1    3.50    2.20
  19  11   1    2.30    2.50
  19 -11   1    1.90    2.00
  19  11  -1    8.40    3.10
 -19 -11  -1   -0.70    1.40
 -19  11   1    2.70    2.30
  19  11  -1    4.80    2.50
  19 -11   1    1.40    1.40
 -19 -11  -1    0.40    1.50
 -19  11   1    2.90    2.20
 -19 -11  -1   -0.50    1.40
 -20   0   1    1.60    1.30
  20   0  -1    1.10    1.20
  20   0   1   -0.90    1.10
 -20   0  -1   -0.10    1.20
  20   0  -1   -1.30    1.10
 -20   0   1   -1.40    1.00
  20   0   1    1.70    1.40
  20   0  -1   -0.50    0.80
 -20   0   1    0.10    0.90
 -20   0  -1    0.30    1.30
 -20   0   1   -0.30    1.00
 -20   0  -1    1.40    1.50
 -20   0  -1    0.00    0.80
 -20   1  -1   47.60    3.30
  20   1   1   51.59    3.40
 -20   1  -1   57.89    4.10
 -20  -1   1   51.39    4.10
  20  -1  -1   52.69    4.10
  20   1   1   52.09    4.20
  20  -1  -1   49.99    3.80
  20   1   1   54.49    3.90
 -20   1  -1   49.90    4.10
 -20  -1   1   54.99    3.40
 -20   1  -1   56.19    5.20
 -20  -1   1   47.70    3.70
  20  -1  -1   49.40    3.10
 -20  -1   1   50.89    3.90
 -20  -1  -1   51.49    3.30
 -20   1   1   51.09    4.10
 -20   1   1   46.10    4.30
 -20  -1  -1   49.70    3.80
 -20   1   1   49.60    3.30
 -20   1   1   58.29    4.20
 -20  -1  -1   54.39    4.00
  20  -1   1   48.80    3.90
  20   1  -1   46.80    3.70
  20   1  -1   50.39    3.40
  20   1  -1   56.29    4.30
  20  -1   1   52.59    4.10
 -20  -1  -1   53.19    4.00
  20   2   1    2.10    1.50
 -20  -2   1    3.80    1.40
  20   2   1    5.50    1.60
  20  -2  -1    2.40    1.50
 -20   2  -1    4.50    1.70
  20  -2  -1    4.00    1.50
  20   2   1    2.00    1.30
 -20  -2   1    3.20    1.40
 -20  -2   1    3.30    1.10
 -20  -2   1    1.30    1.20
 -20   2  -1    4.00    1.30
 -20   2  -1    3.20    1.60
 -20   2  -1    3.00    1.60
  20  -2   1    3.50    1.60
 -20   2   1    3.40    1.50
  20   2  -1    2.20    1.20
  20   2  -1    3.00    1.30
 -20   2   1    4.80    1.20
  20   2  -1    2.20    1.60
 -20  -2  -1    2.80    1.40
 -20   2   1    2.20    1.60
 -20   2   1    2.10    1.50
 -20  -2  -1    2.70    1.30
  20  -2   1    4.70    1.60
 -20  -2  -1    2.90    1.20
 -20  -2  -1    2.90    1.40
 -20   3  -1   42.50    4.50
  20   3   1   44.60    4.80
 -20   3  -1   40.20    4.10
 -20   3  -1   38.40    4.10
  20  -3  -1   32.10    3.70
 -20   3  -1   46.40    3.30
  20  -3  -1   33.70    3.40
 -20  -3   1   41.60    3.10
 -20  -3   1   38.40    3.80
  20   3   1   42.30    3.30
 -20  -3   1   39.40    3.70
  20  -3   1   39.80    4.10
  20   3  -1   44.40    4.60
 -20   3   1   41.30    4.20
  20  -3   1   39.10    3.30
 -20   3   1   37.00    4.40
 -20  -3  -1   45.60    3.20
  20   3  -1   49.00    3.50
 -20   3   1   35.50    3.90
 -20  -3  -1   41.30    3.30
 -20  -3  -1   36.20    3.60
 -20   4  -1   52.79    4.40
 -20   4  -1   51.19    3.70
 -20  -4   1   34.90    3.20
  20   4   1   44.20    4.90
  20  -4  -1   47.10    3.70
 -20   4  -1   53.59    4.40
 -20  -4   1   55.39    3.50
 -20   4  -1   40.40    4.60
 -20  -4   1   62.89    4.10
  20  -4  -1   51.69    4.10
  20   4  -1   54.99    4.10
  20   4  -1   57.39    5.40
 -20  -4  -1   48.80    3.70
 -20  -4  -1   57.79    3.70
 -20  -4  -1   53.49    3.90
 -20   4   1   48.50    4.70
  20  -4   1   52.19    4.30
 -20   4   1   47.10    5.00
  20  -4   1   52.19    3.80
 -20   4   1   40.10    4.30
 -20  -5   1    3.20    1.40
 -20  -5   1    3.10    1.60
 -20   5  -1    2.20    1.80
  20  -5  -1   -1.10    1.30
  20   5   1    2.00    1.90
 -20   5  -1    2.10    1.60
 -20   5  -1    2.30    1.80
 -20  -5   1   -0.40    1.20
  20  -5  -1    2.00    1.30
  20   5   1    2.10    1.30
  20   5  -1    3.40    1.70
 -20   5   1    0.70    1.50
  20  -5   1    0.50    1.00
 -20  -5  -1    0.30    1.10
  20  -5   1    1.30    1.40
 -20  -5  -1    2.90    1.40
  20   5  -1    2.30    1.70
 -20   5   1    0.10    1.40
 -20   5   1   -0.80    1.40
 -20   6  -1   67.99    5.60
  20  -6  -1   58.99    4.90
  20   6   1   48.50    5.70
 -20   6  -1   67.99    5.50
  20   6   1   59.99    4.80
 -20   6  -1   59.99    5.00
 -20  -6   1   66.99    4.20
  20  -6  -1   57.99    4.20
 -20  -6   1   68.89    4.50
 -20  -6  -1   64.69    4.30
  20   6  -1   56.69    6.00
  20  -6   1   65.59    4.20
 -20   6   1   65.49    5.40
  20   6  -1   53.69    5.20
 -20   6   1   65.69    5.90
 -20  -6  -1   57.69    4.20
 -20   6   1   60.19    5.00
  20  -6   1   59.39    5.00
 -20  -7   1   28.80    3.20
  20   7   1   31.80    3.90
 -20   7  -1   25.40    4.00
  20  -7  -1   30.30    4.00
  20  -7  -1   28.30    3.20
 -20   7  -1   30.20    4.20
  20   7   1   27.30    4.50
 -20  -7   1   28.60    3.20
 -20   7  -1   28.50    4.10
  20   7  -1   29.50    4.50
 -20   7   1   24.50    3.70
 -20   7   1   29.40    4.30
 -20   7   1   25.00    3.70
 -20  -7  -1   25.70    3.00
  20   7  -1   35.30    4.40
 -20  -7  -1   32.00    3.40
  20  -7   1   26.20    3.90
  20  -7   1   33.50    3.50
 -20  -8   1  142.59    7.30
  20  -8  -1  163.68    7.50
 -20   8  -1  136.19    8.60
  20   8   1  133.49    9.20
 -20  -8   1  145.49    7.30
  20  -8  -1  127.29    8.00
  20   8   1  129.29    8.20
 -20   8  -1  143.29    8.90
 -20   8  -1  134.49    8.30
 -20  -8  -1  134.49    7.20
  20  -8   1  137.29    7.10
 -20   8   1  152.38    8.70
  20  -8   1  124.39    7.90
  20   8  -1  144.79    9.30
  20   8  -1  132.99    8.30
 -20   8   1  140.49    8.40
 -20   8   1  148.99    9.00
 -20  -8  -1  155.98    7.40
 -20  -9   1   33.30    3.70
 -20   9  -1   32.30    4.80
  20  -9  -1   31.20    4.30
 -20   9  -1   31.90    4.50
  20  -9  -1   36.80    3.80
  20   9   1   36.30    5.50
 -20   9  -1   29.40    4.90
  20   9   1   36.40    4.90
 -20  -9   1   37.10    3.90
  20   9  -1   37.70    4.90
 -20  -9  -1   33.30    3.70
 -20   9   1   33.40    4.80
 -20   9   1   29.20    4.40
 -20   9   1   34.40    4.90
  20  -9   1   31.80    4.40
  20   9  -1   31.20    5.10
  20  -9   1   35.80    3.80
 -20  -9  -1   34.50    3.60
  20  10   1   -1.00    2.00
  20 -10  -1    0.10    1.30
 -20 -10   1   -1.00    1.30
  20 -10  -1    1.60    2.20
 -20  10  -1   -0.10    1.90
 -20 -10   1   -0.40    1.50
 -20  10  -1   -0.30    1.70
 -20  10  -1    4.00    2.70
  20  10   1    3.50    2.50
  20 -10   1    2.50    1.60
  20 -10   1   -0.70    1.70
 -20  10   1    2.70    2.30
  20  10  -1    2.60    2.40
 -20 -10  -1    1.50    1.80
 -20  10   1    0.50    1.90
 -20 -10  -1   -0.10    1.30
 -20  10   1   -2.90    1.70
  20  10  -1    2.90    2.40
 -20 -11   1   38.40    4.00
  20  11   1   37.10    5.70
  20 -11  -1   29.60    3.70
 -20  11  -1   27.80    4.40
 -20  11  -1   38.00    5.60
 -20  11  -1   39.80    6.00
  20  11   1   43.70    5.90
  20 -11  -1   37.60    4.80
 -20 -11   1   27.80    3.80
  20  11  -1   42.60    5.50
 -20 -11  -1   34.00    3.70
  20 -11   1   38.70    5.20
 -20  11   1   35.70    4.90
 -20  11   1   36.60    5.30
 -20 -11  -1   30.70    3.90
  20 -11   1   38.30    3.90
  20  11  -1   27.00    5.10
  21   0  -1    0.30    1.40
 -21   0  -1   -0.40    0.80
 -21   0  -1   -1.10    1.30
  21   0  -1   -0.70    1.00
  21   0  -1    1.00    1.00
 -21   0   1    0.90    1.00
 -21   0  -1    0.00    1.20
 -21   0   1   -0.80    1.30
 -21   0  -1   -0.70    1.30
 -21   0   1    1.00    1.20
 -21   0   1    0.40    1.30
  21   0   1   -1.10    1.10
  21   0   1   -0.70    1.20
 -21   1  -1   10.50    2.40
 -21  -1   1    5.60    1.80
 -21  -1   1    6.40    1.90
  21   1   1    6.00    1.80
 -21  -1   1    8.40    1.60
 -21   1  -1    6.90    2.00
  21   1   1    8.50    2.20
 -21   1  -1    8.40    2.10
  21  -1  -1    5.10    1.80
 -21   1  -1    8.40    1.70
 -21  -1   1    9.00    2.00
  21  -1  -1    3.00    1.60
 -21   1   1    7.50    2.30
 -21  -1  -1    4.80    1.70
 -21   1   1    5.80    1.90
  21   1  -1    6.10    1.70
  21   1  -1    7.70    2.20
 -21  -1  -1    4.40    1.30
  21  -1   1    8.80    2.20
 -21  -1  -1    2.10    1.50
 -21  -1  -1    8.20    2.00
 -21   1   1    7.20    1.50
 -21   1   1    8.20    2.00
  21   1  -1    7.10    1.60
  21  -1   1    4.70    1.70
 -21  -2   1    6.40    1.70
 -21   2  -1    7.90    2.30
 -21   2  -1    6.00    2.00
 -21  -2   1    9.10    1.70
  21   2   1    4.70    2.10
 -21   2  -1    5.00    1.80
 -21  -2   1    5.20    1.70
  21  -2  -1    8.50    2.30
 -21   2  -1    4.40    1.40
  21   2   1    7.20    1.90
  21  -2  -1    8.30    2.00
 -21  -2   1    4.50    1.60
 -21  -2  -1    4.90    1.70
  21   2  -1   11.50    1.80
  21  -2   1    7.50    2.00
  21   2  -1    4.90    1.90
 -21   2   1    5.10    1.80
 -21   2   1    9.10    2.20
 -21  -2  -1    4.70    1.50
 -21  -2  -1    7.70    2.00
 -21   2   1    8.40    2.00
  21   2  -1    5.90    1.80
 -21  -2  -1    5.30    1.50
  21  -2   1    6.20    2.10
 -21   3  -1    0.20    1.50
 -21   3  -1    0.70    1.30
 -21   3  -1   -0.80    1.40
  21  -3  -1   -0.20    1.10
 -21  -3   1    1.80    1.30
 -21   3  -1   -1.70    0.80
  21   3   1   -2.50    1.10
 -21  -3   1   -0.10    0.90
  21  -3  -1    0.10    1.40
  21   3   1    1.00    1.20
 -21  -3   1   -1.40    1.00
 -21  -3  -1    0.20    1.10
  21  -3   1   -2.00    1.00
  21   3  -1    1.40    1.60
 -21   3   1   -0.10    1.20
 -21   3   1   -0.90    1.20
 -21  -3  -1   -0.60    0.90
  21   3  -1    1.90    1.20
 -21  -3  -1    0.00    1.10
  21  -3   1   -0.90    1.10
 -21   3   1   -0.70    1.40
 -21   4  -1    0.90    1.60
 -21  -4   1    2.20    1.30
 -21   4  -1    3.30    1.80
  21  -4  -1    5.40    2.00
  21  -4  -1    4.60    1.60
 -21  -4   1    0.70    1.30
 -21   4  -1    0.50    1.50
  21   4   1    2.70    1.90
 -21  -4   1    5.20    1.40
  21   4   1    4.50    1.60
  21   4  -1    5.10    1.70
 -21  -4  -1    0.90    1.40
 -21   4   1    4.80    2.00
 -21   4   1    2.40    1.90
  21   4  -1    0.30    1.40
  21  -4   1    1.00    1.40
 -21   4   1    4.50    2.10
  21  -4   1    0.30    1.10
 -21  -4  -1    2.70    1.40
 -21  -4  -1    4.80    1.60
 -21   5  -1    1.10    1.70
  21   5   1    0.60    1.10
 -21  -5   1    0.40    1.20
  21   5   1   -2.30    1.30
  21  -5  -1   -0.30    1.50
  21  -5  -1   -0.10    1.10
 -21   5  -1    3.40    2.20
 -21   5  -1    1.80    1.80
 -21  -5   1    3.10    1.50
 -21  -5  -1    0.70    1.20
  21  -5   1    1.50    1.60
  21  -5   1    1.10    1.40
 -21   5   1    0.80    1.70
  21   5  -1    0.20    1.40
  21   5  -1    1.50    1.70
 -21   5   1    1.80    1.70
 -21  -5  -1    2.10    1.30
 -21   5   1    0.20    1.50
  21   6   1    6.20    2.00
 -21   6  -1    3.20    2.00
  21  -6  -1    6.50    2.20
  21   6   1    4.90    2.40
  21  -6  -1    2.30    1.40
 -21  -6   1    5.90    1.50
 -21  -6   1    2.80    1.60
 -21   6  -1   10.40    2.90
 -21   6  -1    7.30    2.50
  21   6  -1    5.90    2.00
  21  -6   1    8.60    2.10
  21   6  -1    9.30    2.70
 -21   6   1    5.40    2.40
 -21  -6  -1    8.10    2.10
 -21   6   1    8.90    2.60
 -21   6   1    4.10    2.30
 -21  -6  -1    5.50    1.60
  21  -6   1    5.90    2.20
 -21  -7   1   -0.10    1.10
  21  -7  -1    2.50    1.80
  21   7   1    0.40    1.40
 -21   7  -1   -1.20    1.80
  21  -7  -1   -0.30    1.20
 -21   7  -1    2.00    2.10
 -21  -7   1   -0.80    1.10
 -21   7  -1   -1.10    1.60
  21   7   1   -1.60    1.90
  21   7  -1    1.50    2.00
 -21   7   1    0.70    1.60
 -21   7   1    0.60    1.50
  21   7  -1   -0.30    1.50
 -21  -7  -1    1.30    1.40
 -21  -7  -1    0.40    1.30
  21  -7   1   -0.50    1.70
 -21   7   1   -1.60    1.50
  21  -7   1   -1.20    1.20
  21  -8  -1    0.10    1.70
  21   8   1   -0.20    1.40
  21  -8  -1    0.50    1.50
 -21  -8   1    0.90    1.40
 -21  -8   1   -0.30    1.20
 -21   8  -1   -1.30    1.90
 -21   8  -1    0.00    2.10
 -21   8  -1   -2.80    1.20
  21   8   1    3.50    2.20
 -21   8   1    2.20    2.00
 -21  -8  -1   -1.30    1.30
  21  -8   1    1.70    1.40
  21   8  -1    3.60    2.20
 -21   8   1   -0.50    1.70
  21   8  -1    0.70    1.80
 -21  -8  -1    1.40    1.40
 -21   8   1    0.00    1.70
  21  -8   1   -1.10    1.70
  21  -9  -1    4.50    1.80
 -21   9  -1    9.10    2.90
[truncated: 44,223,519 more chars]
